# Supplementary material for: CANT-HYD: A Curated Database of Phylogeny-Derived Hidden Markov Models for Annotation of Marker Genes Involved in Hydrocarbon Degradation
Source: Front Microbiol. 2022 Jan 7;12:764058. doi: 10.3389/fmicb.2021.764058 (PMC8767102; doi:10.3389/fmicb.2021.764058)
Supplement: Supplementary file 1 [file Data_Sheet_1.zip › Additional file 4 - Data S1 - Lad_Tree_withCyanoHits.tre]

(((WP_066064576.1:0.46152,((((WP_111838521.1:0.39748,(WP_100683543.1:0.22927,(WP_094609892.1:0.25956,WP_035718339.1:0.15165)0.533:0.05159)0.108:0.03339)0.999:0.12023,(WP_121534575.1:0.30055,(WP_100703902.1:0.37470,WP_061291802.1:0.18393)0.126:0.04904)0.947:0.05160)0.682:0.05052,((WP_092904514.1:0.32063,(WP_121085667.1:0.26486,WP_088562113.1:0.26837)0.317:0.04603)0.789:0.06641,GAW54775.1:0.51209)0.619:0.04470)1.000:0.18211,(((OBF52112.1:0.28464,WP_007619441.1:0.19788)1.000:0.34354,(((RLA44182.1:0.33061,(((WP_073855562.1:0.16612,(WP_047547682.1:0.35656,WP_071894772.1:0.14785)0.684:0.05503)0.941:0.08378,WP_051133692.1:0.36192)0.058:0.04368,(WP_020498704.1:0.26707,(WP_094724546.1:0.33928,WP_005199430.1:0.20399)0.585:0.04318)0.844:0.04127)0.348:0.03377)0.944:0.05493,(WP_051736897.1:0.43496,((WP_066247172.1:0.18462,WP_107840780.1:0.26967)0.989:0.10472,(WP_028076193.1:0.26975,WP_011729533.1:0.39983)0.038:0.03528)0.836:0.04189)0.962:0.06860)0.936:0.05208,(((WP_071214089.1:0.23892,EOM74700.1:0.19750)1.000:0.18976,(WP_123664919.1:0.26512,(((WP_132361174.1:0.21315,WP_091182241.1:0.16993)0.128:0.04124,(WP_056747832.1:0.17307,WP_066064578.1:0.19051)0.996:0.08541)0.843:0.05245,(WP_026936552.1:0.19736,WP_095798569.1:0.32703)0.675:0.07250)0.998:0.13336)0.382:0.04283)0.986:0.07935,((WP_116419119.1:0.23720,((WP_104345556.1:0.14529,WP_056868764.1:0.20288)0.985:0.08434,WP_079706500.1:0.26702)0.278:0.03080)0.745:0.04417,((WP_123447172.1:0.24463,WP_110125380.1:0.21033)0.999:0.13799,WP_012042719.1:0.22096)0.931:0.05062)0.360:0.05985)0.989:0.09228)0.839:0.04287)0.946:0.05987,(((SFM45000.1:0.17589,WP_131188240.1:0.24604)0.895:0.06679,(((((WP_091697795.1:0.28716,WP_090954185.1:0.17523)0.346:0.04827,(WP_029089753.1:0.12693,WP_022870289.1:0.16628)1.000:0.21168)0.964:0.05473,(WP_113764916.1:0.16296,WP_071894252.1:0.19991)0.974:0.07785)0.921:0.05130,CEA06989.1:0.18287)0.212:0.02862,WP_116777813.1:0.22593)0.999:0.12547)1.000:0.16097,WP_110774862.1:0.35101)0.210:0.06585)0.940:0.04457)0.583:0.03661)0.744:0.03222,((WP_132430789.1:0.65705,WP_053384829.1:0.61967)0.961:0.12181,((WP_109335728.1:0.25596,WP_099383383.1:0.38255)0.998:0.15668,(WP_095662473.1:0.64253,(WP_028473795.1:0.34718,(XP_016258743.1:0.59862,RYE42688.1:0.18143)0.114:0.07208)0.938:0.10206)0.952:0.10409)0.990:0.10983)0.385:0.03416)0.970:0.07135,((((WP_100596948.1:0.30484,((RUA23747.1:0.21374,OUW87461.1:0.42621)1.000:0.16896,(OJU83989.1:0.29483,WP_028076194.1:0.21559)0.890:0.07436)0.099:0.06469)0.886:0.07893,(WP_086181625.1:0.71162,((WP_084702249.1:0.31414,(WP_063810178.1:0.15136,(WP_125783533.1:0.25813,AIG73606.1:0.19488)0.990:0.09995)0.909:0.05719)0.996:0.18309,(WP_020792193.1:0.29765,(WP_053385074.1:0.62701,WP_092555454.1:0.27985)0.992:0.17339)0.708:0.08726)1.000:0.21411)0.183:0.06682)0.914:0.04982,WP_132915265.1:0.26812)0.785:0.04621,((WP_014928361.1:0.34879,(WP_081570606.1:0.49081,ELT42627.1:0.33201)0.979:0.14545)0.999:0.23787,ODU07261.1:0.44297)0.587:0.04447)0.969:0.06264,(((REF21457.1:0.30019,WP_116194682.1:0.38852)1.000:0.67729,((WP_096448715.1:0.77211,(((OGL62576.1:0.83605,WP_088040769.1:1.39881)0.781:0.09812,((((WP_061701195.1:0.31055,WP_115932434.1:0.39861)0.966:0.14048,((WP_106560470.1:0.44985,(SEG53674.1:0.22346,WP_110660447.1:0.16355)0.873:0.13598)1.000:0.23909,(REJ73509.1:0.46222,(OUX28053.1:0.37417,(WP_133290310.1:0.33545,(WP_092823112.1:0.23608,WP_100415815.1:0.25580)0.389:0.07348)0.281:0.06487)0.867:0.12461)0.899:0.11738)0.967:0.16589)1.000:0.44937,(((((WP_066545766.1:0.29808,((SHL24993.1:0.25106,WP_098373062.1:0.24080)0.895:0.08112,(KMK78214.1:0.34408,WP_134023697.1:0.28906)0.718:0.03667)0.702:0.02785)0.967:0.13777,WP_017151212.1:0.35909)0.151:0.06915,((WP_127583925.1:0.34271,WP_126429286.1:0.38985)0.303:0.05381,WP_019123069.1:0.29602)0.354:0.05348)0.999:0.33436,((REJ12854.1:0.34754,((((REK65040.1:0.28366,(((WP_129443964.1:0.29917,(WP_028537720.1:0.36315,WP_119598593.1:0.12683)0.939:0.08991)0.865:0.08524,WP_133227909.1:0.28575)0.849:0.06370,REK68296.1:0.24993)0.985:0.13199)0.876:0.06375,WP_067621003.1:0.37632)0.901:0.05909,((WP_130614256.1:0.31986,WP_119149747.1:0.24417)1.000:0.17958,(((WP_110840220.1:0.18542,(WP_103993524.1:0.28020,WP_122923939.1:0.19671)0.926:0.07305)0.415:0.04363,(WP_051318061.1:0.21100,WP_091167784.1:0.18762)1.000:0.35309)0.801:0.04786,(WP_043071878.1:0.28562,WP_101568885.1:0.28469)0.693:0.04731)0.902:0.04086)0.935:0.05394)0.204:0.04462,WP_110840590.1:0.50502)0.986:0.11013)0.729:0.06360,(WP_060535013.1:0.41877,(WP_056042799.1:0.20123,(WP_076251223.1:0.19696,WP_042207776.1:0.32497)0.317:0.05422)0.999:0.19539)0.919:0.07433)1.000:0.35678)0.825:0.07344,(((WP_129728752.1:0.35385,(WP_110044180.1:0.29882,WP_094596766.1:0.27227)0.460:0.07741)0.993:0.14689,(WP_129728749.1:0.47042,((OJF18409.1:0.23416,WP_062493713.1:0.32621)0.727:0.06582,((WP_042346314.1:0.24791,WP_008403701.1:0.35946)0.992:0.13683,((WP_118889886.1:0.20691,WP_094425553.1:0.44444)0.871:0.06972,(BAM76371.1_FMN-dependent_alkane_monooxygenase_LadB_Geobacillus_thermoleovorans_EXP:0.29501,WP_013399891.1:0.11844)0.998:0.11659)0.953:0.07947)0.596:0.04075)0.960:0.08449)0.115:0.03790)1.000:0.29372,(WP_083875611.1:0.52672,WP_104296533.1:0.75373)0.999:0.47550)0.954:0.14418)0.834:0.10275)0.375:0.05852,((((WP_027482747.1:0.22785,WP_013177591.1:0.18860)1.000:0.39674,(WP_046678944.1:0.58762,(WP_078541108.1:0.31578,WP_132816398.1:0.41161)1.000:0.55826)0.998:0.35563)0.733:0.12720,((((((TEX45541.1:0.40791,WP_052608098.1:0.23296)0.770:0.09944,((OUV93497.1:0.23327,OUT99161.1:0.33477)0.973:0.10713,(((OYU76956.1:0.26519,(WP_084278760.1:0.30494,(PTS90461.1:0.14658,WP_095998854.1:0.09587)0.848:0.07502)0.935:0.05717)0.875:0.06473,((WP_043948337.1:0.28484,WP_029640520.1:0.21634)0.877:0.06870,PKQ07051.1:0.21391)0.878:0.06097)0.770:0.04880,WP_070404740.1:0.31162)0.893:0.04875)0.582:0.04050)0.939:0.05390,WP_055589005.1:0.30108)0.707:0.03336,((KIE49949.1:0.34479,(BAN01336.1:0.23606,WP_116714472.1:0.20888)0.911:0.09277)0.789:0.06431,(PHX93033.1:0.36993,WP_116715499.1:0.20519)0.986:0.12623)0.875:0.05775)0.814:0.07988,WP_052602909.1:0.33836)0.975:0.15343,((((((WP_086592694.1:0.21845,(WP_073633371.1:0.30877,((WP_009283932.1:0.27273,OYU93509.1:0.25061)0.544:0.05032,WP_128546228.1:0.27155)0.809:0.04953)0.442:0.05947)1.000:0.19657,(WP_012825705.1:0.24568,(WP_100719775.1:0.23581,PJE01582.1:0.31267)0.978:0.11203)0.885:0.04389)0.781:0.03136,(WP_007413400.1:0.26930,RFC48589.1:0.37877)0.875:0.05775)0.931:0.04804,RZO73403.1:0.26963)0.986:0.10218,(WP_090170353.1:0.34196,(((RNC89970.1:0.21340,(RPG67015.1:0.31814,WP_105001528.1:0.29999)0.923:0.08880)0.530:0.05478,(RPG70668.1:0.33212,(OUX39974.1:0.34318,(RZP05750.1:0.25814,(OUW35384.1:0.20642,(RZP11726.1:0.35793,PDH44899.1:0.18587)0.210:0.05457)0.588:0.06311)0.950:0.12803)0.156:0.05291)0.253:0.04883)0.691:0.07201,WP_044216263.1:0.24347)0.898:0.08188)0.641:0.07166)0.141:0.05201,((WP_116700413.1:0.15742,WP_112436264.1:0.18685)0.973:0.09404,(RZO45387.1:0.26378,GCL64994.1:0.22782)0.895:0.08887)1.000:0.23885)0.997:0.26262)1.000:0.57691)0.829:0.13620,(WP_073622725.1:0.76169,(ETX06517.1:0.29528,(PKB71371.1:0.31576,(PYO05827.1:0.30324,PKB64627.1:0.28025)0.954:0.12249)0.288:0.06968)1.000:0.58906)0.756:0.11207)0.907:0.09412)0.836:0.10865)1.000:1.57184,((WP_094851238.1:0.45079,(WP_092949359.1:0.47104,WP_075934845.1:0.19872)0.982:0.15544)0.807:0.07987,((WP_077998677.1:0.55684,(WP_047202701.1:0.38532,(WP_038557630.1:0.37629,(((GAK08307.1:0.39982,(WP_053601984.1:0.18392,(WP_082111836.1:0.41435,WP_122913699.1:0.21933)0.928:0.09658)0.124:0.02825)0.962:0.05760,(WP_118889933.1:0.16308,(WP_015375917.1:0.06828,BAM76372.1_FMN-dependent_alkane_monooxygenase_LadA_beta_Geobacillus_thermoleovorans_EXP:0.01852)1.000:0.28650)0.771:0.05509)0.528:0.04233,(WP_119116068.1:0.21855,(WP_079526947.1:0.25136,WP_035195298.1:0.30144)0.277:0.02309)0.969:0.06700)0.706:0.07184)0.943:0.09142)0.065:0.05398)0.992:0.12121,(WP_079421233.1:0.43402,((RS_GCF_002813575.1_protein.faa_NZ_CP024785.1_7642:0.12204,RS_GCF_002368175.1_protein.faa_NZ_AP018172.1_3249:0.13952)0.981:0.06715,(GB_GCA_003326205.1_protein.faa_LWTK01000046.1_241:0.31578,RS_GCF_001277295.1_protein.faa_NZ_CP011456.1_3813:0.24899)0.938:0.05894)0.988:0.06872)0.746:0.02633)0.856:0.08042)0.999:0.55781)0.927:0.21258)0.844:0.12964,((WP_082375897.1:0.54621,((((((EYR64172.1:0.21430,(WP_106209536.1:0.29070,(WP_055812250.1:0.14727,WP_097059967.1:0.23344)0.383:0.03921)0.594:0.04138)0.997:0.09081,(WP_120320954.1:0.18781,((((WP_003621811.1:0.27186,(BAT20466.1:0.16016,WP_084366881.1:0.30648)0.996:0.18453)0.949:0.11271,WP_044514909.1:1.06362)0.696:0.07118,(((WP_114118077.1:0.24391,(WP_121264776.1:0.21691,WP_130282119.1:0.26457)0.426:0.04129)0.994:0.09867,(WP_120337672.1:0.18029,WP_081253184.1:0.26949)0.265:0.02556)0.829:0.03580,((WP_120762532.1:0.26922,(WP_081682657.1:0.29292,WP_069115170.1:0.14574)0.854:0.08562)0.158:0.05344,((WP_082498694.1:0.26886,((WP_123518968.1:0.19409,(WP_109275760.1:0.23412,WP_111106455.1:0.18110)0.969:0.08449)0.974:0.08127,WP_106214851.1:0.36902)0.152:0.02862)0.898:0.03830,KJQ55434.1:0.37382)0.951:0.07147)0.521:0.05640)0.978:0.07357)0.974:0.10321,(WP_015882288.1:0.23166,(WP_083505032.1:0.48890,(WP_116953074.1:0.23499,WP_105710813.1:0.22426)0.400:0.06448)0.987:0.13969)1.000:0.32623)0.839:0.05596)0.797:0.06350)0.964:0.07282,WP_089205784.1:0.26257)0.295:0.03451,(WP_101832221.1:0.80280,WP_088562303.1:0.42500)0.996:0.22444)0.979:0.09817,(KGM15961.1:0.44866,((WP_106563337.1:0.20620,WP_081744924.1:0.22166)0.998:0.14899,(WP_108248790.1:0.21103,WP_076692870.1:0.34880)0.664:0.04486)0.946:0.08922)0.998:0.16446)0.950:0.06465,(((WP_127454873.1:0.26387,((REJ15536.1:0.51972,(ABO68832.1_Alkane_monoxygenase_Geobacillus_thermodenitrificans_NG80-2_plasmid_EXP:0.08387,(WP_088047448.1:0.13016,WP_069508309.1:0.47700)0.940:0.08386)1.000:0.21342)0.652:0.07943,((WP_047525666.1:0.61294,WP_091167081.1:0.20077)0.993:0.13788,(((WP_028558904.1:0.18987,((WP_066247158.1:0.20941,WP_095223539.1:0.33385)0.309:0.02968,(WP_074598830.1:0.18506,(WP_096434507.1:0.21875,(WP_121618945.1:0.21842,(GAJ57353.1:0.00055,BAM76377.1_FMN-dependent_alkane_monooxygenase_LadA_alpha_Geobacillus_thermoleovorans_EXP:0.00054)1.000:0.35262)0.831:0.05646)0.861:0.05283)0.971:0.07033)0.997:0.11126)0.996:0.12356,WP_127454872.1:0.25622)0.969:0.08116,(WP_091167085.1:0.15138,WP_116062705.1:0.39228)0.792:0.03636)0.960:0.06913)0.916:0.04498)0.881:0.06153)0.711:0.05530,(WP_122902256.1:0.61357,WP_023963624.1:0.35330)0.969:0.13354)0.073:0.05993,OJU83999.1:0.59982)0.413:0.04900)0.863:0.03532)0.967:0.07206,((ODT39875.1:0.38010,(WP_121649472.1:0.32119,(KIM17505.1:0.35951,(WP_089434040.1:0.20008,ASN38073.1:0.28206)0.973:0.10392)0.268:0.05475)0.994:0.19624)1.000:0.31142,(WP_030149350.1:0.62649,(WP_025107010.1:0.36746,ATL88339.1:0.25000)0.999:0.22934)0.024:0.06326)0.921:0.08654)0.986:0.13972)0.984:0.14409)0.000:0.03373,(WP_020203883.1:0.35308,((WP_102131318.1:0.21192,WP_074986585.1:0.26855)0.831:0.05886,((SBN62919.1:0.19893,((WP_088561826.1:0.21744,WP_097096988.1:0.22935)0.912:0.06025,(WP_114330915.1:0.13012,OJV95388.1:0.35964)0.688:0.05491)0.980:0.09613)1.000:0.23126,WP_051170239.1:0.61721)0.854:0.06474)0.917:0.07995)1.000:0.20467)0.932:0.06807);
