# Supplementary material for: CANT-HYD: A Curated Database of Phylogeny-Derived Hidden Markov Models for Annotation of Marker Genes Involved in Hydrocarbon Degradation
Source: Front Microbiol. 2022 Jan 7;12:764058. doi: 10.3389/fmicb.2021.764058 (PMC8767102; doi:10.3389/fmicb.2021.764058)
Supplement: Supplementary file 4 [file Table_1.xlsx]

## Sheet: Supp Table 1 - Main
HMM	Enzyme	Gene name	Hydrocarbon	Oxygen	Accessions	Organism	Status	Citation
AlkB	AlkB-type alkane hydroxylase	alkB	alkane	aerobic	See AlkB tab	See AlkB tab
almA_GroupI	Flavin-binding monooxygenase	almA	alkane	aerobic	See AlmA tab	See AlmA tab	Experimentally validated
almA_GroupIII	Flavin-binding monooxygenase	almA	alkane	aerobic	See AlmA tab	See AlmA tab	Experimentally validated
pBmoA	butane monooxygenase (particulate)	bmoA_butane	alkane	aerobic	ADW80613	Nocardioides sp CF8	Putative	10.1111/j.1758-2229.2010.00239.x
pBmoB	butane monooxygenase (particulate)	bmoB	alkane	aerobic	ADW80614	Nocardioides sp CF8	Putative	10.1111/j.1758-2229.2010.00239.x
pBmoC	butane monooxygenase (particulate)	bmoC	alkane	aerobic	ADW80612	Nocardioides sp CF8	Putative	10.1111/j.1758-2229.2010.00239.x
sBmoX	butane monooxygenase (soluble) complex	bmoX (alpha subunit)	alkane	aerobic	AAM19727.1	Thauera butanivorans	Experimentally validated	10.1099/00221287-148-11-3617
sBmoY	butane monooxygenase (soluble) complex	bmoY	alkane	aerobic	AAM19728.1	Thauera butanivorans	Experimentally validated	10.1099/00221287-148-11-3617
sBmoZ	butane monooxygenase (soluble) complex	bmoZ	alkane	aerobic	AAM19730.1	Thauera butanivorans	Experimentally validated	10.1099/00221287-148-11-3617
CYP153	Cytochrome P450 alkane hydroxylase	Cyp153	alkane	aerobic	See CYP153 tab	See CYP153 tab	Experimentally validated
LadA_alpha	Long-chain alkane monooxygenase	ladA_alpha	alkane	aerobic	ABO68832.1	Geobacillus thermodenitrificans NG80-2 plasmid	Experimentally validated	10.1073/pnas.0609650104
LadA_beta		ladA_beta	alkane	aerobic	BAM76372.1	Geobacillus thermoleovorans	Experimentally validated	10.1007/s00792-014-0636-y
LadA_alpha		ladA_alpha	alkane	aerobic	BAM76377.1	Geobacillus thermoleovorans	Experimentally validated	10.1007/s00792-014-0636-y
LadB		ladB	alkane	aerobic	BAM76371.1	Geobacillus thermoleovorans	Experimentally validated	10.1007/s00792-014-0636-y
PrmA	Propane 2-monoxygenase	prmA	alkane	aerobic	BAD03956.2	Gordonia sp TY 5 strain	Experimentally validated	10.1128/jb.185.24.7120-7128.2003
PrmC	Propane 2-monoxygenase	prmC	alkane	aerobic	BAD03958.1	Gordonia sp TY 5 strain	Experimentally validated	10.1128/jb.185.24.7120-7128.2003
TmoA_BmoA	Toluene/Benzene 4-monooxygenase	tmoA	aromatic	aerobic	AAA25999	Pseudomonas mendocina	Experimentally validated	10.1128/jb.173.17.5315-5327.1991
		tmoA	aromatic	aerobic	BAA11761.1	Pseudomonas aeruginosa JI104	Experimentally validated	10.1016/S0922-338X(97)86976-0
		tmoA	aromatic	aerobic	AER55534	Pseudoxanthomonas spadix	Putative	10.1128/JB.06436-11
Monoaromatics_alpha	Monoaromatic dioxygenase	broad	aromatic	aerobic	P0C618	Pseudomonas sp strain P51	Experimentally validated	10.1074/jbc.271.8.4009
					Q52383	Pseudomonas putida	Experimentally validated	10.1128/jb.169.11.5174-5179.1987
					BAA04137.1	Pseudomonas sp. KKS102	Experimentally validated	10.1128/jb.171.5.2740-2747.1989
					AAC44526.1	Pandoraea pnomenusa	Experimentally validated	10.1016/0378-1119(96)00039-x
					BAA06868.1	Rhodococcus jostii RHA1	Experimentally validated	10.1128/AEM.61.6.2079-2085.1995
					AAA25743.1	Pseudomonas furukawaii	Experimentally validated	PMID: 1537863
					AAB63425.1	Paraburkholderia xenovorans LB400	Experimentally validated	10.1128/jb.174.9.2903-2912.1992
DmpO	Phenol hydroxylase	dmpO	aromatic	aerobic	BAN46432	Pseudomonas resinovorans strain CA10	Putative	10.1128/genomeA.00488-13
dszC	Dibenzothiophene desulfurization enzyme C	dszC (soxC)	aromatic	aerobic	AAA99484	Rhodococcus sp. strain IGTS8	Experimentally validated	10.1128/AEM.61.2.468-475.1995
NdoB	Naphthalene 1,2-dioxygenase alpha	ndoB	aromatic	aerobic	P0A110	Pseudomonas putida	Experimentally validated	10.1016/0378-1119(88)90500-8
PAH_NdoC	Polyaromatic/Naphthalene 1,2-dioxygenase beta subunit	ndoC	aromatic	aerobic	plasmid NAH7	Pseudomonas putida plasmid NAH7
					BAF30937.1	uncultured bacterium	Experimentally validated	10.1007/s00253-006-0671-4
					P0A113	Pseudomonas sp. C18	Experimentally validated	10.1128/jb.175.21.6890-6901.1993
non_NdoB_type	Naphthalene 1,2-dioxygenase alpha	non ndoB	aromatic	aerobic
Monoaromatics_beta	Monoaromatic dioxygenase beta subunit	tcbAb, todC2, bphAb	aromatic	aerobic	AAA26006	Pseudomonas putida	Experimentally validated	PMID: 2670929
					ABQ79011	Pseudomonas putida	Experimentally validated	PMID: 2670929
					AAC43633	Pseudomonas putida	Experimentally validated	10.1128/jb.173.1.6-15.1991
TmoB_BmoB	Toluene/Benzene 4-monooxygenase	tmoB	aromatic	aerobic	AAA26000	Pseudomonas mendocina	Experimentally validated	10.1128/jb.173.17.5315-5327.1991
TmoE	Toluene 4-monooxygenase	tmoE	aromatic	aerobic	AAA26003	Pseudomonas mendocina	Experimentally validated	10.1128/jb.173.17.5315-5327.1991
TomA1	Toluene 2-monooxygenase/Phenol Hydroxylase	tomA1	aromatic	aerobic	AAK07409	Burkholderia cepacia	Experimentally validated	10.1021/bi00043a012
TomA3	Toluene 2-monooxygenase/Phenol Hydroxylase	tomA3	aromatic	aerobic	AAK07411	Burkholderia cepacia	Experimentally validated	10.1021/bi00043a012
TomA4	Toluene 2-monooxygenase/Phenol Hydroxylase	tomA4	aromatic	aerobic	AAK07412	Burkholderia cepacia	Experimentally validated	10.1021/bi00043a012
ahyA	Alkane C2 methylene hydroxylase (putative)	ahyA	alkane	anaerobic	ABW66004	Desulfococcus oleovorans Hxd3	Putative	10.1159/000443997
AssA	1-methylalkyl (alkyl) succinate synthase	masD/assA	alkane	anaerobic	ACL03892	Desulfatibacillum alkenivorans AK01	Experimentally validated	10.1016/j.bbrc.2007.11.094
					ACL03428	Desulfatibacillum alkenivorans AK01	Experimentally validated	10.1016/j.bbrc.2007.11.094
AbcA_1	Benzene carboxylase	abcA1	aromatic	anaerobic	ADJ94002.1	Clostridia bacterium enrichment culture clone BF	Putative	10.1111/j.1462-2920.2010.02248.x
					ADJ94001.1	Clostridia bacterium enrichment culture clone BF	Putative	10.1111/j.1462-2920.2010.02248.x
AbcA_2	Benzene carboxylase	abcA2	aromatic	anaerobic	ADC65778	Ferroglobus placidus DSM 10642	Putative	10.4056/sigs.2225018
BssA	Benzyl/(4-Isopropylbenzyl) succinate synthase	bssA/ibsA	aromatic	anaerobic	CAI07159	Aromatoleum aromaticum EbN1	Experimentally validated	10.1002/pmic.200600987
					AIS23708	Thauera sp pCyN2	Experimentally validated	10.1128/AEM.02385-14
CmdA	p-cymene dehydrogenase	cmdA	aromatic	anaerobic	AIS23703	Aromatoleum aromaticum pCyN1	Experimentally validated	10.1128/AEM.02385-14
EbdA	Ethylbenzene dehydrogenase	ebdA	aromatic	anaerobic	CAI07432	Aromatoleum aromaticum EbN1	Experimentally validated	10.1007/s00203-004-0742-9
					AAK76387.1	Azoarcus sp. EB1	Experimentally validated	10.1128/JB.183.15.4536-4542.2001
K27540	Naphthalene carboxylase	K27540	aromatic	anaerobic	CBX30514	Deltaproteobacterium N47	Putative	10.1007/s00203-010-0667-4
					EFK07621	Delta proteobacterium NaphS2	Putative	10.1371/journal.pone.0014072
NmsA	Naphthyl 2-methylsuccinate synthase	nmsA	aromatic	anaerobic	CAO72219	Delta proteobacterium NaphS2	Putative	10.1128/aem.66.12.5329-5333.2000
					CAO72220	Delta proteobacterium NaphS3	Putative	10.1128/aem.66.12.5329-5333.2000
					CAO72222	Delta proteobacterium NaphS6	Putative	10.1128/aem.66.12.5329-5333.2000

## Sheet: Supp Table 1 - AlkB
Accessions	Organism	Status	Citation
BAB33287.1	Acinetobacter sp. M-1	Experimentally validated	10.1128/JB.183.5.1819-1823.2001
CAA05333.1	Acinetobacter baylyi ADP1	Experimentally validated	10.1128/AEM.64.4.1175-1179.1998
AEK10624.1	Alcanivorax hongdengensis A-11-3	Experimentally validated	10.1007/s00253-011-3818-x
AAT91722.2	Alcanivorax dieselolei	Experimentally validated	10.1099/ijs.0.63443-0, 10.1111/j.1462-2920.2010.02416.x
ACZ62808.1	Alcanivorax dieselolei	Experimentally validated	10.1099/ijs.0.63443-0, 10.1111/j.1462-2920.2010.02416.x
ACQ44675.1	Alcanivorax sp. strain 2B5	Experimentally validated	10.1016/j.biortech.2009.08.028
CAC38027.1	Alcanivorax borkumensis	Experimentally validated	10.1128/jb.184.6.1733-1742.2002
ACN62569.1	Dietzia sp. E1	Experimentally validated	10.1111/j.1574-6968.2010.02198.x.
AEM66514.1	Dietzia sp. DQ12-45-1b	Experimentally validated	10.1128/AEM.00203-11
ADT82701.1	Gordonia sp. SoCg	Experimentally validated	10.1128/AEM.02180-10
BAF34299.1	Mycobacterium sp. TY-6	Experimentally validated	10.1263/jbb.102.184.
AAK31348.1	Nocardioides sp. CF8	Experimentally validated	10.1128/AEM.67.11.4992-4998.2001
CAB54050.1	Pseudomonas putida (plasmid)	Experimentally validated	PMID: 2647718, PMID: 2647719
CAB51047.1	Pseudomonas putida	Experimentally validated	10.1046/j.1462-2920.1999.00037.x
CAB51024.2	Prauserella rugosa	Experimentally validated	10.1046/j.1462-2920.1999.00037.x
CAB51045.2	Pseudomonas protegens	Experimentally validated	10.1046/j.1462-2920.1999.00037.x
CAB51053.2	Rhodococcus erythropolis	Experimentally validated	10.1046/j.1462-2920.1999.00037.x.
CAC37038.1	Rhodococcus erythropolis	Experimentally validated	10.1046/j.1462-2920.1999.00037.x, 10.1128/aem.68.12.5933-5942.2002
CAC40953.1	Rhodococcus erythropolis	Experimentally validated	10.1128/aem.68.12.5933-5942.2002
CAC40954.1	Rhodococcus erythropolis	Experimentally validated	10.1128/aem.68.12.5933-5942.2002
AAK97446.1	Rhodococcus sp. Q15	Experimentally validated	10.1128/aem.68.12.5933-5942.2002
AAK97454.1	Rhodococcus sp. Q15	Experimentally validated	10.1128/aem.68.12.5933-5942.2002

## Sheet: Supp Table 1 - AlmA
	Accessions	Organism	Status	Citation
AlmA_GroupIII	WP_004924170.1	Acinetobacter baylyi	Experimentally validated	10.1128/AEM.00064-07
AlmA_GroupIII	ABQ18224.1	Acinetobacter sp. DSM 17874	Experimentally validated	10.1128/AEM.00064-07
AlmA_GroupIII	ABQ18226.1	Acinetobacter sp. RAG-1	Experimentally validated	10.1128/AEM.00064-07
AlmA_GroupIII	ABQ18228.1	Acinetobacter sp. M-1	Experimentally validated	10.1128/AEM.00064-07
AlmA_GroupI	ADP30851.1	Alcanivorax dieselolei	Experimentally validated	10.1111/j.1462-2920.2010.02416.x
AlmA_GroupI	AEK10650.1	Alcanivorax hongdengensis A-11-3	Experimentally validated	10.1007/s00253-011-3818-x

## Sheet: Supp Table 1 - CYP153
Accessions	Organism	Status	Citation
AAS80270.1	Alcanivorax borkumensis SK2	Experimentally validated	10.1007/s00253-005-0147-y
ABE47160.1	Polaromonas sp JS666 plasmid	Experimentally validated	10.1128/AEM.00197-08
AFY63004.1	Dietzia sp DQ12451b	Experimentally validated	10.1007/s00253-013-4821-1
BAE47473.1	partial clone	Experimentally validated	10.1271/bbb.69.2421
BAE47475.1	partial clone	Experimentally validated	10.1271/bbb.69.2421
BAE47477.1	partial clone	Experimentally validated	10.1271/bbb.69.2421
BAE47479.1	partial clone	Experimentally validated	10.1271/bbb.69.2421
BAE47481.1	partial clone	Experimentally validated	10.1271/bbb.69.2421
CAC37904.1	Acinetobacter sp EB104 plasmid	Experimentally validated	10.1006/bbrc.2001.5449
CAH04396.1	Mycobacterium sp HXN1500	Experimentally validated	10.1128/AEM.71.4.1737-1744.2005
CAH59967.1	Alcanivorax borkumensis	Experimentally validated	10.1128/AEM.72.1.59-65.2006
CAH59968.1	Alcanivorax borkumensis	Experimentally validated	10.1128/AEM.72.1.59-65.2006
CAH61449.1	Sphingopyxis macrogoltabida	Experimentally validated	10.1128/AEM.72.1.59-65.2006
CAH61451.1	Sphingopyxis macrogoltabida	Experimentally validated	10.1128/AEM.72.1.59-65.2006
CAH61454.1	Sphingopyxis macrogoltabida	Experimentally validated	10.1128/AEM.72.1.59-65.2006
CAH61456.1	Sphingopyxis macrogoltabida	Experimentally validated	10.1128/AEM.72.1.59-65.2006
