# Supplementary material for: CANT-HYD: A Curated Database of Phylogeny-Derived Hidden Markov Models for Annotation of Marker Genes Involved in Hydrocarbon Degradation
Source: Front Microbiol. 2022 Jan 7;12:764058. doi: 10.3389/fmicb.2021.764058 (PMC8767102; doi:10.3389/fmicb.2021.764058)
Supplement: Supplementary file 5 [file Table_2.xlsx]

## Sheet: Supp Table 2 - HMM Description
HMM name	Enzyme	Broad Enzymatic Group	Genes	Substrate	Hydrocarbon Group	Respiration	Trusted Cutoff	Noise Cutoff	Seed sequences	Length	Closest false positive	Closely related genes above trusted cutoff
AlkB	AlkB-type alkane hydroxylase	23 - monooxygenase	alkB	C5-C13 Alkane	alkane	aerobic	550	530	4493	485	Fatty acid desaturase
AlmA_GroupI	Flavin-binding monooxygenase	7 - monooxygenase	almA_GroupI	C20-C32 Alkane	alkane	aerobic	900	830	58	499	NAD(P)/FAD-dependent oxidoreductase
AlmA_GroupIII	Flavin-binding monooxygenase	7 - monooxygenase	almA_GroupIII	C20-C32 Alkane	alkane	aerobic	900	830	452	496	NAD(P)/FAD-dependent oxidoreductase
CYP153	Cytochrome P450 alkane hydroxylase	43 - monooxygenase	cyp153	C5-C13 Alkane	alkane	aerobic	590	480	1415	420	Cytochromes
LadA_alpha	Long-chain alkane monooxygenase	8 - monooxygenase	ladA_alpha	C15-C36 Alkane	alkane	aerobic	590	500	130	463	LLM class flavin-dependent oxidoreductase
LadA_beta	Long-chain alkane monooxygenase	8 - monooxygenase	ladA_beta	C15-C36 Alkane	alkane	aerobic	740	670	31	442	LLM class flavin-dependent oxidoreductase
LadB	Long-chain alkane monooxygenase	8 - monooxygenase	ladB	C15-C36 Alkane	alkane	aerobic	500	350	35	371	LLM class flavin-dependent oxidoreductase
pBmoA	butane monooxygenase (particulate)	37 - monooxygenase	bmoA	Butane	alkane	aerobic	400	270	9	259	Methane/ammonia monooxygenase
pBmoB	butane monooxygenase (particulate)	38 - monooxygenase	bmoB	Butane	alkane	aerobic	350	250	2	418	Methane/ammonia monooxygenase
pBmoC	butane monooxygenase (particulate)	36 - monooxygenase	bmoC	Butane	alkane	aerobic	300	190	3	247	Methane/ammonia monooxygenase
PrmA	Propane 2-monoxygenase	13 - monooxygenase	prmA	Propane	alkane	aerobic	1000	890	128	545	Methane/ammonia monooxygenase
PrmC	Propane 2-monoxygenase	13 - monooxygenase	prmC	Propane	alkane	aerobic	800	630	28	368	Methane/ammonia monooxygenase
sBmoX	butane monooxygenase (soluble) complex	41 - monooxygenase	bmoX	Butane	alkane	aerobic	1050	850	4	530	Methane/ammonia monooxygenase
sBmoY	butane monooxygenase (soluble) complex	42 - monooxygenase	bmoY	Butane	alkane	aerobic	800	500	4	391	Methane/ammonia monooxygenase
sBmoZ	butane monooxygenase (soluble) complex	39 - monooxygenase	bmoZ	Butane	alkane	aerobic	250	150	6	168	Methane/ammonia monooxygenase
DmpO	Phenol hydroxylase	9 - monooxygenase	dmpO	Phenol	aromatic	aerobic	180	130	6	119	N/A
DszC	Dibenzothiophene desulfurization enzyme C	34 - monooxygenase	dszC (soxC)	Dibenzothiophene	aromatic	aerobic	560	400	31	417	acyl-CoA dehydrogenase family protein
MAH_alpha	Monoaromatic dioxygenase alpha subunit	5 - dioxygenase	bphA/tcbA/ipbA/bnzA	Monoaromatics(Benzene, Toluene, Isopropyl Benzene)/Biphenyl	aromatic	aerobic	630	470	161	450	Rieske 2F-2S domain protein
MAH_beta	Monoaromatic dioxygenase beta subunit	15 - dioxygenase	tcbAb/todC2/bphAb	Monoaromatics(Benzene, Toluene, Isopropyl Benzene)/Biphenyl	aromatic	aerobic	220	170	121	187	N/A
NdoB	Naphthalene 1,2-dioxygenase alpha	5 - dioxygenase	ndoB	Polyaromatics(Naphthalene, Phenanthrene)	aromatic	aerobic	630	370	244	445	Rieske 2F-2S domain protein
NdoC	Naphthalene 1,2-dioxygenase beta subunit	15 - dioxygenase	ndoC	Polyaromatics(Naphthalene, Phenanthrene)	aromatic	aerobic	200	180	215	181	N/A
non_NdoB_type	Naphthalene 1,2-dioxygenase alpha	5 - dioxygenase	non ndoB type naphthalene dioxygenase alpha	Naphthalene/Polyaromatics	aromatic	aerobic	430	400	73	400
TmoA_BmoA	Toluene 4-monooxygenase	13 - monooxygenase	tmoA/bmoA	Toluene/Benzene	aromatic	aerobic	900	810	73	500	YHS domain-containing protein
TmoB_BmoB	Toluene 4-monooxygenase	10 - monooxygenase	tmoB/bmoB	Toluene/Benzene	aromatic	aerobic	180	140	207	88	N/A
TmoE	Toluene 4-monooxygenase	13 - monooxygenase	tmoE	Toluene	aromatic	aerobic	500	350	18	330	N/A
TomA1	Toluene 2-monooxygenase/Phenol Hydroxylase	13 - monooxygenase	tomA1	Toluene	aromatic	aerobic	660	600	93	331	N/A
TomA3	Toluene 2-monooxygenase/Phenol Hydroxylase	13 - monooxygenase	tomA3	Toluene	aromatic	aerobic	1040	960	43	519	YHS domain-containing protein
TomA4	Toluene 2-monooxygenase/Phenol Hydroxylase	9 - monooxygenase	tomA4	Toluene	aromatic	aerobic	200	150	30	118	N/A
AhyA	Alkane C2 methylene hydroxylase (putative)	2 - anaerobic hydroxylation	ahyA	Alkane	alkane	anaerobic	710	490	11	975	molybdopterin-dependent oxidoreductase	cmdA,ebdA
AssA	1-methylalkyl (alkyl) succinate synthase	14 - anaerobic fumarate addition	masD/assA	Alkane	alkane	anaerobic	1160	800	52	833	Pyruvate formate lyase	bssA, nmsA
AbcA_1	Benzene carboxylase	4 - anaerobic carboxylase	abcA1	Benzene	aromatic	anaerobic	1200	600	1	508	UbiD family decarboxylase
AbcA_2	Benzene carboxylase	4 - anaerobic carboxylase	abcA2	Benzene	aromatic	anaerobic	1000	900	1	483	UbiD family decarboxylase
BssA	Benzyl/(4-Isopropylbenzyl) succinate synthase	14 - anaerobic fumarate addition	bssA/ibsA	Benzene/Isopropyl Benzene	aromatic	anaerobic	1600	1150	53	862	Pyruvate formate lyase	assA, nmsA
CmdA	p-cymene dehydrogenase	2 - anaerobic hydroxylation	cmdA	p-Cymene	aromatic	anaerobic	1000	620	1	964	molybdopterin-dependent oxidoreductase	ahyA, ebdA
EbdA	Ethylbenzene dehydrogenase	2 - anaerobic hydroxylation	ebdA	EthylBenzene	aromatic	anaerobic	1700	900	11	978	molybdopterin-dependent oxidoreductase	cmdA, ahyA
K27540	Naphthalene carboxylase	4 - anaerobic carboxylase	K27540	Naphthalene	aromatic	anaerobic	900	670	5	474	UbiD family decarboxylase
NmsA	Naphthyl 2-methylsuccinate synthase	14 - anaerobic fumarate addition	nmsA	Naphthalene	aromatic	anaerobic	1550	1200	14	822	Pyruvate formate lyase	bssA, assA
