# Supplementary material for: CANT-HYD: A Curated Database of Phylogeny-Derived Hidden Markov Models for Annotation of Marker Genes Involved in Hydrocarbon Degradation
Source: Front Microbiol. 2022 Jan 7;12:764058. doi: 10.3389/fmicb.2021.764058 (PMC8767102; doi:10.3389/fmicb.2021.764058)
Supplement: Supplementary file 6 [file Table_3.xlsx]

## Sheet: Supp Table 3-Genome Description
Genome Accession	Genome Accession Type	Organism	Used as reference sequence in HMM	Isolate Degradation Capabilities	Gene name	Has Hit to HMM in Isolate Analysis	Citation	Notes
GCA_000006765.1	Strain Specific	Pseudomonas aeruginosa PAO1	AlkB	Long-chain alkane monooxygenase	AlkB	LadA_alpha, LadA_alpha, non_NdoB_type	10.1038/35023079
GCA_000013865.1	Strain Specific	Polaromonas sp. JS666 plasmid	CYP153	Long-chain alkane monooxygenase	Cyp153	CYP153
GCA_000015005.1	Strain Specific	Mycobacterium smegmatis MC2 155	-	Short-Chain Alkane Monooxygenase		AlkB, LadA_alpha, LadA_alpha, PrmA	https://doi.org/10.3389/fmicb.2015.00393
GCA_000015745.1	Strain Specific	Geobacillus thermodenitrificans NG80-2 plasmid	LadA_alpha	Long-chain alkane monooxygenase	ladA	LadA_alpha	10.1073/pnas.0609650104
GCA_000046845.1	Strain Specific	Acinetobacter baylyi ADP1	AlkB, almA_GroupIII	Long-chain alkane monooxygenase	AlkB, almA_GroupIII	AlkB, almA_GroupIII, LadA_alpha	10.1128/AEM.64.4.1175-1179.1998
GCA_000152745.1	Strain Specific	Oceanicaulis sp. HTCC2633	-	Long-chain Alkane monooxygenase		AlkB	10.1111/j.1751-7915.2009.00151.x
GCA_000155615.1	Strain Specific	Alcanivorax sp. DG881	-	Long-chain alkane monooxygenase		AlkB, almA_GroupI, almA_GroupI, CYP153, CYP153	10.1111/j.1751-7915.2009.00151.x
GCA_000170835.1	Strain Specific	Marinobacter algicola DG893	-	Long-chain Alkane monooxygenase		-	https://doi.org/10.1099/ijs.0.63447-0	has hits above NC to DmpO
GCA_000271425.1	Strain Specific	Acinetobacter sp. RAG-1	almA_GroupIII	Long-chain alkane monooxygenase	almA_GroupIII	AlkB, AlkB, almA_GroupIII	10.1128/AEM.00064-07
GCA_000300995.1	Strain Specific	Alcanivorax hongdengensis A-11-3	AlkB, almA_GroupI	Long-chain alkane monooxygenase	AlkB, almA_GroupI	AlkB, AlkB, almA_GroupI, almA_GroupI, CYP153	10.1007/s00253-011-3818-x
GCA_000389985.1	Strain Specific	Nocardioides sp. CF8	AlkB, bmoC_particulate, bmoA_particulate, bmoB_particulate	Long-chain alkane monooxygenase	AlkB, bmoC_particulate, bmoA_particulate, bmoB_particulate	AlkB, AlkB, CYP153, CYP153, CYP153, pBmoA, pBmoB, pBmoC	10.1128/AEM.67.11.4992-4998.2001
GCA_000470885.1	Strain Specific	Rhodococcus aetherivorans BCP1	-	Long-chain Alkane monooxygenase		AlkB, AlkB, PrmA	https://doi.org/10.3389/fmicb.2015.00393
GCA_000474195.1	Strain Specific	Geobacillus thermoleovorans B23	LadA_alpha,LadA_beta, LadB	Long-chain alkane monooxygenase	LadA_alpha,LadA_beta, LadB	LadA_alpha, LadA_beta, LadB	10.1007/s00792-014-0636-y
GCA_000599545.1	Strain Specific	Rhodococcus opacus PD630	-	Short-Chain Alkane Monooxygenase		AlkB, PrmA	https://doi.org/10.3389/fmicb.2015.00393
GCA_000967895.1	Strain Specific	Oleispira antarctica RB-8	-	Long-chain alkane monooxygenase	AlkB	-	10.1038/ncomms3156	has hits to alkane monooxygenases Alm and AlkB lower than NC
GCA_001591165.1	Strain Specific	Thauera butanivorans ATCC 43655	bmoX_soluble, bmoY_soluble, bmoZ_soluble	Short-Chain Alkane Monooxygenase	bmoX_soluble, bmoY_soluble, bmoZ_soluble	sBmoX, sBmoY, sBmoZ	10.1099/00221287-148-11-3617
GCA_002911505.1	Strain Specific	Mycobacterium marinum M	CYP153	Long-chain alkane monooxygenase	Cyp153	AlkB, AlkB, non_NdoB_type
GCA_009740915.1	Strain Specific	Dietzia sp. DQ12-45-1b	AlkB, CYP153	Long-chain alkane monooxygenase	AlkB, CYP153	AlkB, AlkB	10.1128/AEM.00203-11
GCA_014145015.1	Strain Specific	Dietzia sp. E1	AlkB	Long-chain alkane monooxygenase	AlkB	AlkB, CYP153, CYP153	10.1111/j.1574-6968.2010.02198.x.
GCF_000009365.1	GTDB Representative	Alcanivorax borkumensis	AlkB, CYP153	Long-chain alkane monooxygenase	AlkB, CYP153	AlkB, almA_GroupI, almA_GroupI, CYP153, CYP153	10.1128/jb.184.6.1733-1742.2002
GCF_000011365.1	GTDB Representative	Bradyrhizobium diazoefficiens	CYP153	Long-chain alkane monooxygenase	Cyp153	CYP153, CYP153, CYP153, LadA_alpha
GCF_000024785.1	GTDB Representative	Gordonia bronchialis	-	Short-Chain Alkane Monooxygenase		AlkB, PrmA, PrmC	https://doi.org/10.3389/fmicb.2015.00393
GCF_000195955.2	GTDB Representative	Mycobacterium tuberculosis H37Rv	AlkB	Long-chain alkane monooxygenase	AlkB	AlkB	10.1038/31159
GCF_000225665.1	GTDB Representative	Rhodococcus erythropolis XP	-	Long-chain alkane monooxygenase		AlkB, AlkB, AlkB, AlkB, AlkB, CYP153, dszC
GCF_000284615.1	GTDB Representative	Marinobacter hydrocarbonoclasticus ATCC 49840	-	Long-chain Alkane monooxygenase		AlkB, AlkB, CYP153, CYP153	https://doi.org/10.1038/nrmicro1348
GCF_000300005.1	GTDB Representative	Alcanivorax dieselolei	AlkB, almA_GroupI	Long-chain alkane monooxygenase	AlkB, almA_GroupI	AlkB, AlkB, almA_GroupI, almA_GroupI, CYP153	10.1099/ijs.0.63443-0, 10.1111/j.1462-2920.2010.02416.x
GCF_000355675.1	GTDB Representative	Thalassolituus oleivorans MIL-1	-	Long-chain alkane monooxygenase		AlkB	https://doi.org/10.1099/ijs.0.02424-0
GCF_000397205.1	GTDB Representative	Pseudomonas protegens	AlkB	Long-chain alkane monooxygenase	AlkB	AlkB, LadA_alpha, LadA_alpha, non_NdoB_type	10.1046/j.1462-2920.1999.00037.x
GCF_000719975.1	GTDB Representative	Prauserella rugosa	AlkB	Long-chain alkane monooxygenase	AlkB	AlkB	10.1046/j.1462-2920.1999.00037.x
GCF_001314325.1	GTDB Representative	Sphingopyxis macrogoltabida	CYP153	Long-chain alkane monooxygenase	Cyp153	CYP153
GCF_001552595.1	GTDB Representative	Rhodococcus erythropolis (Q15 and NRRL B-16531, no genome)	AlkB	Long-chain alkane monooxygenase	AlkB	AlkB, AlkB, AlkB, AlkB, CYP153	10.1046/j.1462-2920.1999.00037.x.
GCF_001894945.1	GTDB Representative	Rhodococcus ruber strain SP2B	AlkB	Long-chain alkane monooxygenase	AlkB	AlkB, AlkB, PrmA	10.1111/j.1365-2672.2009.04592.x
GCF_002162375.1	GTDB Representative	Oleiphilus messinensis	-	Long-chain Alkane monooxygenase		CYP153	https://doi.org/10.1038/nrmicro1348
GCF_002197815.1	GTDB Representative	Pseudomonas oleovorans	-	Long-chain Alkane monooxygenase	AlkB	non_NdoB_type	https://www.jbc.org/content/262/36/17712.long; 10.1111/j.1365-2958.1992.tb01769
GCA_000010105.1	Strain Specific	Rhodococcus erythropolis PR4	-	PAH		AlkB, AlkB, AlkB, AlkB, CYP153, CYP153	10.1111/j.1751-7915.2009.00151.x
GCA_000010805.1	Strain Specific	Rhodococcus opacus B4	-	PAH		AlkB, AlkB, Monoaromatics_alpha, Monoaromatics_beta	10.1111/j.1751-7915.2009.00151.x
GCA_000014565.1	Strain Specific	Rhodococcus jostii RHA1	Monoaromatics_alpha	Monoaromatic	MAH	AlkB, Monoaromatics_alpha, Monoaromatics_beta, PrmA	10.1128/AEM.61.6.2079-2085.1995
GCA_000015505.1	Strain Specific	Polaromonas naphthalenivorans CJ2	-	PAH		Monoaromatics_alpha, Monoaromatics_beta, NdoB, PAH_NdoC	10.1111/j.1751-7915.2009.00151.x
GCA_000016765.1	Strain Specific	Sphingomonas wittichii RW1	-	PAH		-	10.1111/j.1751-7915.2009.00151.x	has 4 hits above NC to MAH_beta, NdoB, LadA_alpha and NdoB
GCA_000016865.1	Strain Specific	Pseudomonas putida F1	Monoaromatics_beta	Monoaromatic	tcbAb, todC2, bphAb	LadA_alpha, LadA_alpha, LadA_alpha, Monoaromatics_alpha, Monoaromatics_beta, non_NdoB_type	PMID: 2670929
GCA_000178415.2	Strain Specific	Burkholderia sp. Ch1‐1	-	PAH		AlkB, LadA_alpha, NdoB, non_NdoB_type, PAH_NdoC	10.1111/j.1751-7915.2009.00151.x
GCA_000184435.1	Strain Specific	Mycolicibacterium gilvum Spyr1	-	PAH		AlkB, AlkB	10.1111/j.1751-7915.2009.00151.x
GCA_000189535.1	Strain Specific	Arthrobacter phenanthrenovorans Sphe3	-	PAH		-	10.1111/j.1751-7915.2009.00151.x	phenanthrene degradation might be excluded from ndoB
GCA_000196235.1	Strain Specific	Arthrobacter sp. FB24	-	PAH		-	10.4056/sigs.4438185	This strain ring-hydroxylating dioxygenase is separate to ndoB - see tree here https://academic.oup.com/femsle/article/262/2/148/534479
GCA_000233915.4	Strain Specific	Pseudoxanthomonas spadix BD-a59	TmoA_BmoA	Monoaromatic	tmoA	Monoaromatics_alpha, Monoaromatics_alpha, Monoaromatics_beta, TmoA_BmoA, TmoE, TomA3, TomA4	10.1128/JB.06436-11
GCA_000292915.1	Strain Specific	Burkholderia cepacia GG4	TomA1, TomA3, TomA4	Monoaromatic	TomA1, TomA3, TomA4	AlkB, LadA_alpha, non_NdoB_type, TomA1, TomA3, TomA4	10.1021/bi00043a012
GCA_000412695.1	Strain Specific	Pseudomonas resinovorans strain CA10 (NBRC 106553)	DmpO	Monoaromatic	dmpO	DmpO, LadA_alpha, LadA_alpha, non_NdoB_type	10.1128/genomeA.00488-13
GCA_000611125.1	Strain Specific	Cupriavidus sp. SK-4	-	Monoaromatic		Monoaromatics_alpha, Monoaromatics_beta	10.1002/jobm.201200807
GCA_000739375.1	Strain Specific	Comamonas testosteroni TK102	non_NdoB_type	PAH	non ndoB	Monoaromatics_alpha, Monoaromatics_alpha, Monoaromatics_beta, Monoaromatics_beta
GCA_001310835.1	Strain Specific	Thauera sp. Strain DNT-1	-	Monoaromatic/anaerobic aromatic		Monoaromatics_alpha, Monoaromatics_beta	10.1128/AEM.70.3.1385-1392.2004
GCF_000013645.1	GTDB Representative	Paraburkholderia xenovorans LB400	Monoaromatics_alpha	Monoaromatic	MAH	AlkB, CYP153, LadA_alpha, Monoaromatics_alpha, Monoaromatics_beta, non_NdoB_type	10.1128/jb.174.9.2903-2912.1992
GCF_000014165.1	GTDB Representative	Mycobacterium sp. MCS	-	PAH		AlkB, CYP153	10.1111/j.1751-7915.2009.00151.x
GCF_000016005.1	GTDB Representative	Mycobacterium sp. JLS	-	PAH		AlkB, CYP153	10.1111/j.1751-7915.2009.00151.x
GCF_000022025.1	Strain Specific	Arthrobacter chlorophenolicus A6	-	PAH		-	10.1111/j.1751-7915.2009.00151.x	This strain particularly known for chlorophenol degradation and has genes for Hydroxyquinol 1,2-dioxygenase https://doi.org/10.1016/j.ibiod.2014.03.002
GCF_000384415.1	GTDB Representative	Cycloclasticus pugetii PS-1	-	PAH		Monoaromatics_alpha, Monoaromatics_beta, NdoB, NdoB, PAH_NdoC, PAH_NdoC	https://doi.org/10.1099/00207713-45-1-116
GCF_000767615.3	GTDB Representative	Pandoraea pnomenusa	Monoaromatics_alpha	Monoaromatic	MAH	-	10.1016/0378-1119(96)00039-x	expected biphenyl, hits alm/alk < NC
GCF_002355475.1	Strain Specific	Pseudomonas furukawaii	Monoaromatics_alpha	Monoaromatic	MAH	DmpO, Monoaromatics_alpha, Monoaromatics_beta, non_NdoB_type	PMID: 1537863
GCF_900636545.1	GTDB Representative	Pseudomonas mendocina KR1	TmoA_BmoA, TmoB_BmoB, TmoE	Monoaromatic	TmoA_BmoA, TmoB_BmoB, TmoE	non_NdoB_type	10.1128/jb.173.17.5315-5327.1991
GCA_000018405.1	Strain Specific	Desulfococcus oleovorans Hxd3	ahyA	Anaerobic Alkane	ahyA	ahyA	10.1159/000443997
GCA_000021905.1	Strain Specific	Desulfatibacillum aliphaticivorans AK-01	AssA	Anaerobic Alkane	masD/assA	AssA, AssA	10.1016/j.bbrc.2007.11.094
GCA_000472805.1	Strain Specific	Desulfosarcina sp. BuS5	-	Anaerobic Alkane		AssA	https://doi.org/10.1159/000443997
GCA_000012925.1	Strain Specific	Geobacter metallireducens GS-15	-	Anaerobic Aromatic		BssA	https://doi.org/10.1159/000443997
GCA_000013405.1	Strain Specific	Syntrophus aciditrophicus SB	-	Anaerobic Aromatic		-	https://doi.org/10.1159/000443997	degrades benzoate, which may not be included in substrates of MAHs
GCA_000025505.1	Strain Specific	Ferroglobus placidus DSM 10642	AbcA_2	Anaerobic Aromatic	abcA_2	AbcA_2	10.4056/sigs.2225018
GCA_000025965.1	Strain Specific	Aromatoleum aromaticum EbN1	BssA, EbdA	Anaerobic Aromatic	bssA/ibsA/EbdA	BssA, EbdA, EbdA	10.1002/pmic.200600987
GCA_000171075.1	Strain Specific	Clostridium botulinum Bf	-	Anaerobic Aromatic		-	https://doi.org/10.1159/000443997	fermentative - might not be Ass/Bss genes at all
GCA_000307105.1	Strain Specific	Desulfobacula toluolica Tol2	-	Anaerobic Aromatic		BssA	https://doi.org/10.1159/000443997
GCA_003030465.1	Strain Specific	Thauera aromatica K172	-	Anaerobic Aromatic		BssA	https://doi.org/10.1159/000443997
GCA_009689005.1	Strain Specific	Desulfosarcina ovata oXyS1	-	Anaerobic Aromatic		BssA, NmsA	https://doi.org/10.1159/000443997
GCA_012910915.1	Strain Specific	Aromatoleum aromaticum pCyN1	CmdA	Anaerobic Aromatic	cmdA	ahyA, ahyA, BssA	10.1128/AEM.02385-14
GCF_000179315.1	Strain Specific	Delta proteobacterium NaphS2	NmsA, K27540	Anaerobic Aromatic	NmsA, K27540	K27540, NmsA	10.1128/aem.66.12.5329-5333.2000
GCF_001274695.1	GTDB Representative	Aromatoleum sp. strain HxN1	-	Anaerobic Aromatic		-	https://doi.org/10.1159/000443997	expected hits ahyA/AssA but got naphthalene carboxylase K27 and AbcA genes instead at scores lwoer than NC
