# Supplementary material for: CANT-HYD: A Curated Database of Phylogeny-Derived Hidden Markov Models for Annotation of Marker Genes Involved in Hydrocarbon Degradation
Source: Front Microbiol. 2022 Jan 7;12:764058. doi: 10.3389/fmicb.2021.764058 (PMC8767102; doi:10.3389/fmicb.2021.764058)
Supplement: Supplementary file 7 [file Table_4.xlsx]

## Sheet: Supp Table4-Metagenome Analyzed
Metagenome Type	Environment	Location	Sample Type	Metagenome Name	Number of Protein Coding Sequences	SRA Accession or Bioproject	Downloaded Assembly or Assembled In-House	DOI Citation
Cultured	Enrichment	Alberta, Canada	Anoxic Naphtha-Enriched Mature Fine Tailings	Anoxic Naphtha Enrichment	99234	SRR634687	In-House	https://doi.org/10.1038/ismej.2015.22
Cultured	Enrichment	Alberta, Canada	Anoxic Short-Chain-Alkane - Enriched Mature Fine Tailings	Anoxic Short-Chain-Alkane Enrichment	1501746	SRR636559	IMG- Gb0052798	https://doi.org/10.1038/ismej.2015.22
Cultured	Enrichment	Colorado, USA	Anoxic Toulene-Enriched Gas Condensate Contaminated Sediment	Anoxic Toulene Enrichment	113483	SRR634686	In-House	https://doi.org/10.1038/ismej.2015.22
Cultured	Enrichment	Deep-Water-Horizon, Gulf of Mexico	Oxic Hexadecane-enriched surface sea water and hydrocarbon plume	DWH Oxic Hexadecane Enrichment	10748	SRX1562986	IMG - 3300005812	10.1038/nmicrobiol.2016.57
Cultured	Enrichment	Deep-Water-Horizon, Gulf of Mexico	Oxic Naphthalene-enriched surface sea water and hydrocarbon plume	DWH Oxic Naphthalene Enrichment	27278	SRX1585241	IMG - 3300005725	10.1038/nmicrobiol.2016.57
Cultured	Enrichment	Deep-Water-Horizon, Gulf of Mexico	Oxic Phenanthrene-enriched surface sea water and hydrocarbon plume	DWH Oxic Phenanthrene Enrichment	30759	SRX1586894	IMG - 3300005724	10.1038/nmicrobiol.2016.57
Environmental	Algae	Calgary, Canada	Cyanobacterial Consortium Bioreactor	Algae Bioreactor	454164	PRJNA377096	In-House	Unpublished
Environmental	Cold Seep, Ocean	Gulf of Mexico	Sediment	Cold Seep EGoM	2324199	PRJNA485648	In-House	10.1038/s41467-019-09747-0
Environmental	Cold Seep, Ocean	Scotian Basin, NW Atlantic Ocean	Cold Seep	Cold Seep Scotian Basin	5403992	PRJNA598277	In-House	https://doi.org/10.1038/s41467-020-19648-2
Environmental	Ocean	Deep-Water-Horizon, Gulf of Mexico		DWH M-Transcriptome	339959	SRR4238000	In-House	https://doi.org/10.1038/ismej.2013.254
Environmental	Ocean	Ross Sea, Antarctica	Surface Sea Water	Ross Sea, Antarctica	16392	SRX2273934	IMG - 3300029631	Unpublished
Environmental	Ocean	Arabian Sea	Surface Sea Water, Tara Oceans Expedition	TARA Arabian Sea	2995938	PRJNA391943	Figshare	http://dx.doi.org/10.6084/m9.figshare.5188273
Environmental	Ocean	Chile Peru Coastal	Surface Sea Water, Tara Oceans Expedition	TARA Chile Peru Coastal	3145453	PRJNA391943	Figshare	http://dx.doi.org/10.6084/m9.figshare.5188274
Environmental	Ocean	East Africa Coastal	Surface Sea Water, Tara Oceans Expedition	TARA East Africa Coastal	3691009	PRJNA391943	Figshare	http://dx.doi.org/10.6084/m9.figshare.5188275
Environmental	Ocean	Indian Ocean	Surface Sea Water, Tara Oceans Expedition	TARA Indian Ocean	1688626	PRJNA391943	Figshare	http://dx.doi.org/10.6084/m9.figshare.5188276
Environmental	Ocean	Mediterranean Sea	Surface Sea Water, Tara Oceans Expedition	TARA Mediterranean Sea	3818907	PRJNA391943	Figshare	http://dx.doi.org/10.6084/m9.figshare.5188277
Environmental	Ocean	North Atlantic Ocean	Surface Sea Water, Tara Oceans Expedition	TARA North Atlantic Ocean	4718434	PRJNA391943	Figshare	http://dx.doi.org/10.6084/m9.figshare.5188278
Environmental	Ocean	North Pacific Ocean	Surface Sea Water, Tara Oceans Expedition	TARA North Pacific Ocean	4167463	PRJNA391943	Figshare	http://dx.doi.org/10.6084/m9.figshare.5188279
Environmental	Ocean	Red Sea	Surface Sea Water, Tara Oceans Expedition	TARA Red Sea	1988322	PRJNA391943	Figshare	http://dx.doi.org/10.6084/m9.figshare.5188280
Environmental	Ocean	South Atlantic Ocean	Surface Sea Water, Tara Oceans Expedition	TARA South Atlantic Ocean	8265141	PRJNA391943	Figshare	http://dx.doi.org/10.6084/m9.figshare.5188281
Environmental	Ocean	South Pacific Ocean	Surface Sea Water, Tara Oceans Expedition	TARA South Pacific Ocean	7933855	PRJNA391943	Figshare	http://dx.doi.org/10.6084/m9.figshare.5188282
Environmental	Other Extreme	Norris Geyser Basin, Yellowstone National Park, United States	Microbial Mats	Hot Spring Yellowstone NP	181965	SRR10917493	In-House	Unpublished
Environmental	Other Extreme	Cariboo Plateau, BC, Canada	Microbial Mats	Soda Lakes Microbial Mats	3103539	PRJNA377096	In-House	https://doi.org/10.1038/s41467-019-12195-5
Environmental	Petroleum Reservoir	Qinghai Oilfield, China	Crude Oil, mesophilic	Petroleum Reservoir Crude Oil	119654	SRR1375011	In-House	https://doi.org/10.3389/fmicb.2016.01254
Environmental	Petroleum Reservoir	Alaska North Slope	Produced Water Kuparuk 65-80°C 2000m	Petroleum Reservoir PW 65-80°C 2000m K2	45289	SRR1977357	In-House	10.1128/mBio.01669-15
Environmental	Petroleum Reservoir	Alaska North Slope	Produced Water Kuparuk 65-80°C 2000m	Petroleum Reservoir PW 65-80°C 2000m K1	59815	SRR1977365	In-House	10.1128/mBio.01669-15
Environmental	Petroleum Reservoir	Galveston 209, Offshore Texas, Gulf of Mexico	Produced Water, A2, 102°C	Petroleum Reservoir PW 102°C	45298	SRR10302633	In-House	https://doi.org/10.1038/s41598-020-64904-6
Environmental	Petroleum Reservoir	Alaska North Slope	Produced Water Schrader 25-27°C 1500m	Petroleum Reservoir PW 25-27°C 1500m SB1	207736	SRR1976948	In-House	10.1128/mBio.01669-15
Environmental	Petroleum Reservoir	Alaska North Slope	Produced Water Schrader 25-27°C 1500m	Petroleum Reservoir PW 25-27°C 1500m 2, SB2	168500	SRR1977249	In-House	10.1128/mBio.01669-15
Environmental	Petroleum Reservoir	Alaska North Slope	Produced Water Ivishak 80-83°C 3000m, I1	Petroleum Reservoir PW 80-83°C 2000m, I1	13408	SRR1977296	In-House	10.1128/mBio.01669-15
Environmental	Petroleum Reservoir	Alaska North Slope	Produced Water Ivishak soured 80-83°C 3000m, I2	Petroleum Reservoir PW 80-83°C 2000m Sour, I2	31151	SRR1977304	In-House	10.1128/mBio.01669-15
Environmental	Petroleum Reservoir	Galveston 209, Offshore Texas, Gulf of Mexico	Produced Water, B7, 88°C	Petroleum Reservoir PW 88°C	82996	SRR10302631	In-House	https://doi.org/10.1038/s41598-020-64904-6
Environmental	Petroleum Reservoir	Galveston 209, Offshore Texas, Gulf of Mexico	Produced Water, B9, 91°C	Petroleum Reservoir PW 91°C 1	77093	SRR10302630	In-House	https://doi.org/10.1038/s41598-020-64904-6
Environmental	Petroleum Reservoir	Galveston 209, Offshore Texas, Gulf of Mexico	Produced Water, B2, 91°C	Petroleum Reservoir PW 91°C 2	75826	SRR10302632	In-House	https://doi.org/10.1038/s41598-020-64904-6
Environmental	Petroleum Reservoir	Medicine Hat Glauconitic C OilField, Alberta	Produced, Injection, Source Water	Petroleum Reservoir PW, IW, SW	480594	PRJNA691618	In-House	Unpublished
Environmental	Petroleum Reservoir	Jiangsu Oilfield, China	Produced Water, Metagenome, W15	Petroleum Reservoir W15 Jiangsu Oilfield, China	37562	SRR5352271	In-House	https://doi.org/10.1186/s40168-017-0392-1
Environmental	Petroleum Reservoir	Jiangsu Oilfield, China	Produced Water, Metagenome, W2	Petroleum Reservoir W2 Jiangsu Oilfield, China	23585	SRR5352273	In-House	https://doi.org/10.1186/s40168-017-0392-1
Environmental	Petroleum Reservoir	Jiangsu Oilfield, China	Produced Water, Metagenome, W9	Petroleum Reservoir W9 Jiangsu Oilfield, China	17528	SRR5352272	In-House	https://doi.org/10.1186/s40168-017-0392-1
Host-associated	Host-associated	Los Angeles, U.S.A	Fecal	Child Gut Microbiome	89532	SRR8666026	IMG - 3300023490	https://doi.org/10.1016/j.jand.2019.07.024
Host-associated	Host-associated	Switzerland	Sputum from Cystic Fibrosis Patients	Human Lung Microbiome	330	SRR5110789	In-House	https://doi.org/10.1186/s40168-017-0234-1
Host-associated	Host-associated	Mongolia	Koumiss Milk	Koumiss Fermentation Microbiome	41036	SRX2059056	In-House	Unpublished
Host-associated	Host-associated	Yucatan Peninsula, Mexico		Yucatan Coral Microbiome	1707285	SRX2525635	IMG - 3300010032	Unpublished
