# Supplementary material for: CANT-HYD: A Curated Database of Phylogeny-Derived Hidden Markov Models for Annotation of Marker Genes Involved in Hydrocarbon Degradation
Source: Front Microbiol. 2022 Jan 7;12:764058. doi: 10.3389/fmicb.2021.764058 (PMC8767102; doi:10.3389/fmicb.2021.764058)
Supplement: Supplementary file 8 [file Table_5.xlsx]

## Sheet: Supp Table 5 - README
Tab	Description
HMM Descriptions	List of HMMs from eggNOG, Pfam, and KO databases that were picked up by the archetype sequences used to build CANT-HYD HMMs, grouped by the CANT-HYD HMMs
Isolate Results Counts	Counts of hits in each genome of known hydrocarbon degraders for the HMMs of CANT-HYD, eggNOG, Pfam, and KO
MG Results Counts	Counts of hits in nine metagenome for the HMMs of CANT-HYD, eggNOG, Pfam, and KO
Genes from Isolates and MGs	List and scores of genes that were picked by CANT-HYD and their closest match to eggNOG, Pfam, and KO HMM to select genomes and metagenomes

## Sheet: HMM Descriptions
Hydrocarbon group	Respiration	CANT_HYD_HMM	Phylum_Eggnog_HMM_description	Phylum_Eggnog_HMM_name	PFAMs	KEGG_ko	KEGG_KO_Description_Short	KEGG_KO_Description_Long
alkane	aerobic	AlkB	fatty acid desaturase;Alkane 1-monooxygenase	1QU7Y;2GIWV;1MW29	FA_desaturase;Rubredoxin	ko:K00496	alkB1_2, alkM	alkane 1-monooxygenase
alkane	aerobic	AlmA_GroupI	Flavoprotein involved in K transport	2GJEA;1MU71	Abhydrolase_1,Abhydrolase_6,FMO-like,NAD_binding_8,Pyr_redox_2,Pyr_redox_3; FMO-like,NAD_binding_8,Pyr_redox_3	ko:K10215	ethA	monooxygenase
alkane	aerobic	AlmA_GroupIII	Flavoprotein involved in K transport	1MU71	FMO-like,NAD_binding_8,Pyr_redox_3	-	#N/A	#N/A
alkane	aerobic	CYP153	cytochrome P450	2I2QQ;1MY5H;COG2124;1MV8Q	p450	-	#N/A	#N/A
alkane	aerobic	LadA_alpha	monooxygenase	1TQZ0	Bac_luciferase	ko:K20938	ladA	long-chain alkane monooxygenase
alkane	aerobic	LadA_beta	monooxygenase	1TQZ0	Bac_luciferase	-	#N/A	#N/A
alkane	aerobic	LadB	Catalyzes the desulfonation of aliphatic sulfonates	1TW8W	Bac_luciferase	ko:K04091,ko:K20938	ssuD, msuD;ladA	alkanesulfonate monooxygenase; long-chain alkane monooxygenase
alkane	aerobic	pBmoA	Ammonia monooxygenase	2IMKK	AMO	ko:K10944	pmoA-amoA	methane/ammonia monooxygenase subunit A
alkane	aerobic	pBmoB	Monooxygenase subunit B protein	2IISZ	Monooxygenase_B	ko:K10945	pmoB-amoB	methane/ammonia monooxygenase subunit B
alkane	aerobic	pBmoC	Ammonia monooxygenase/methane monooxygenase, subunit C	2ISG8	AmoC	ko:K10946	pmoC-amoC	methane/ammonia monooxygenase subunit C
alkane	aerobic	PrmA	PFAM Methane phenol toluene hydroxylase	2HEAT	Phenol_Hydrox	ko:K18223	prmA	propane 2-monooxygenase large subunit
alkane	aerobic	PrmC	PFAM Methane phenol toluene hydroxylase	2GNW4	Phenol_Hydrox	ko:K18224	prmC	propane 2-monooxygenase small subunit
alkane	aerobic	sBmoX	PFAM Methane phenol toluene hydroxylase	1MWWK	Phenol_Hydrox	ko:K16157	mmoX	methane monooxygenase component A alpha chain
alkane	aerobic	sBmoY	Methane/Phenol/Toluene Hydroxylase	1MWAY	Phenol_Hydrox	ko:K16158	mmoY	methane monooxygenase component A beta chain
aromatic	aerobic	DmpO	phenol hydroxylase	1N22H	Phenol_monoox	ko:K16245	dmpO, poxE, tomA4	phenol/toluene 2-monooxygenase (NADH) P4/A4
aromatic	aerobic	DszC	acyl-CoA dehydrogenase	2H7DI	Acyl-CoA_dh_2,Acyl-CoA_dh_M,Acyl-CoA_dh_N	ko:K22219	dszC	dibenzothiophene monooxygenase
aromatic	aerobic	MAH_alpha	phenylpropionate dioxygenase and related ring-hydroxylating dioxygenases large terminal subunit	1N6MJ	Rieske,Ring_hydroxyl_A	ko:K03268,ko:K05708,ko:K08689,ko:K14748	todC1, bedC1, tcbAa;hcaE, hcaA1;bphAa, bphA1, bphA	benzene/toluene/chlorobenzene dioxygenase subunit alpha; 3-phenylpropionate/trans-cinnamate dioxygenase subunit alpha; biphenyl 2,3-dioxygenase subunit alpha
aromatic	aerobic	MAH_beta	dioxygenase	1RDWV	Ring_hydroxyl_B	ko:K14580,ko:K15750,ko:K16268	nahAd, ndoC, nbzAd, dntAd; bphAb, bphA2, bphE; todC2, bedC2, tcbAb	naphthalene 1,2-dioxygenase subunit beta; biphenyl 2,3-dioxygenase subunit beta; benzene/toluene/chlorobenzene dioxygenase subunit beta
aromatic	aerobic	NdoB	phenylpropionate dioxygenase and related ring-hydroxylating dioxygenases large terminal subunit	1N6MJ	Rieske,Ring_hydroxyl_A	ko:K14579	nahAc, ndoB, nbzAc, dntAc	naphthalene 1,2-dioxygenase subunit alpha
aromatic	aerobic	NdoC	dioxygenase	1RDWV	Ring_hydroxyl_B	ko:K05709,ko:K14580,ko:K15750,ko:K16268	hcaF, hcaA2;nahAd, ndoC, nbzAd, dntAd;bphAb, bphA2, bphE;todC2, bedC2, tcbAb	3-phenylpropionate/trans-cinnamate dioxygenase subunit beta; naphthalene 1,2-dioxygenase subunit beta; biphenyl 2,3-dioxygenase subunit beta; benzene/toluene/chlorobenzene dioxygenase subunit beta
aromatic	aerobic	TmoA_BmoA	PFAM Methane phenol toluene hydroxylase,Methane/Phenol/Toluene Hydroxylase	1MWWK;1QZ9F	Phenol_Hydrox,YHS	ko:K15760,ko:K18223	tmoA, tbuA1, touA; prmA	toluene monooxygenase system protein A; propane 2-monooxygenase large subunit
aromatic	aerobic	TmoB_BmoB	Toluene-4-monooxygenase system protein B (TmoB)	1N1P7	TmoB	ko:K15761	tmoB, tbuU, touB	toluene monooxygenase system protein B
aromatic	aerobic	TmoE	Methane/Phenol/Toluene Hydroxylase	1NC0X	Phenol_Hydrox	ko:K15764	tmoE, tbuA2, touE	toluene monooxygenase system protein E
aromatic	aerobic	TomA1	methane phenol toluene hydroxylase	1MZFV	Phenol_Hydrox	ko:K15764,ko:K16243	tmoE, tbuA2, touE; dmpL, poxB, tomA1	toluene monooxygenase system protein E; phenol/toluene 2-monooxygenase (NADH) P1/A1
aromatic	aerobic	TomA3	PFAM Methane phenol toluene hydroxylase	1MWWK	Phenol_Hydrox,YHS	ko:K16242	dmpN, poxD, tomA3	phenol/toluene 2-monooxygenase (NADH) P3/A3
aromatic	aerobic	TomA4	phenol hydroxylase	1N22H	Phenol_monoox	ko:K16245	dmpO, poxE, tomA4	phenol/toluene 2-monooxygenase (NADH) P4/A4
alkane	anaerobic	ahyA	prokaryotic molybdopterin-containing oxidoreductase family	1NSXR	Molybdop_Fe4S4,Molybdopterin,Molydop_binding,TAT_signal	ko:K00370,ko:K07306,ko:K10700,ko:K16964,ko:K17050	narG, narZ, nxrA;dmsA;ebdA;ddhA;serA, clrA	nitrate reductase / nitrite oxidoreductase, alpha subunit; anaerobic dimethyl sulfoxide reductase subunit A ; ethylbenzene hydroxylase subunit alpha; dimethylsulfide dehydrogenase subunit alpha; selenate/chlorate reductase subunit alpha
alkane	anaerobic	AssA	Formate acetyltransferase	1MWBF	Gly_radical,PFL-like	ko:K00656,ko:K07540	pflD;bss	formate C-acetyltransferase;benzylsuccinate synthase
aromatic	anaerobic	AbcA_1	decarboxylation of 3-octaprenyl-4-hydroxy benzoate to 2-octaprenylphenol, an intermediate step in ubiquinone biosynthesis	1MU62	UbiD	ko:K03182	ubiD	4-hydroxy-3-polyprenylbenzoate decarboxylase
aromatic	anaerobic	BssA	Formate acetyltransferase	1MWBF	Gly_radical,PFL-like	ko:K00656,ko:K07540	pflD;bss	formate C-acetyltransferase;benzylsuccinate synthase
aromatic	anaerobic	CmdA	prokaryotic molybdopterin-containing oxidoreductase family	1NSXR	Molybdopterin,Molydop_binding	ko:K10700,ko:K17050	ebdA;serA, clrA	ethylbenzene hydroxylase subunit alpha; selenate/chlorate reductase subunit alpha
aromatic	anaerobic	EbdA	prokaryotic molybdopterin-containing oxidoreductase family	1NSXR	Molybdopterin,Molydop_binding	ko:K10700,ko:K17050	ebdA;serA, clrA	ethylbenzene hydroxylase subunit alpha; selenate/chlorate reductase subunit alpha
aromatic	anaerobic	K27540	Reversible decarboxylation of aromatic carboxylic acids	1PZMY	UbiD	-	#N/A	#N/A
aromatic	anaerobic	NmsA	formate C-acetyltransferase	1TPTF	Gly_radical,PFL-like	ko:K07540	bss	benzylsuccinate synthase
*no hits from Pfam, eggNOG, or KO databases were found to the CANT-HYD genes used for creation of AbcA_2, non_ndoB, and sBmoZ HMMs

## Sheet: Count of HMM hits - Isolate
NCBI Genome Accession	Organism Name	CANT-HYD																																				eggNOG
		AbcA_2	AhyA	AlkB	AlmA_GroupI	AlmA_GroupIII	AssA	BssA	CmdA	CYP153	DmpO	DszC	EbdA	K27540	LadA_alpha	LadA_beta	LadB	MAH_alpha	MAH_beta	NdoB	NdoC	NmsA	non_NdoB_type	pBmoA	pBmoB	pBmoC	PrmA	PrmC	sBmoX	sBmoY	sBmoZ	TmoA_BmoA	TmoE	TomA1	TomA3	TomA4	TOTAL	1MU62	1MU71	1MV8Q	1MW29	1MWAY	1MWBF	1MWWK	1MY5H	1MZFV	1N22H	1N6MJ	1NC0X
GCA_000046845	Acinetobacter baylyi ADP1			1		1									1																						3		2	1								2
GCA_000271425	Acinetobacter sp. RAG-1			2		1																															3		1									1
GCF_000009365	Alcanivorax borkumensis			1	2					2																											5	1	2	2	2
GCF_000300005	Alcanivorax dieselolei			2	2					1																											5	2	3	1	2				1
GCA_000300995	Alcanivorax hongdengensis A-11-3			2	2					1																											5	1	2	1	3
GCA_000155615	Alcanivorax sp. DG881			1	2					2																											5	1	3	2	1
GCA_000025965	Aromatoleum aromaticum EbN1							1					2																								3	7					1		1
GCA_012910915	Aromatoleum aromaticum pCyN1							1	2																												3	4			1		1		1			1
GCF_000011365	Bradyrhizobium diazoefficiens									3					1																						4	2	2	3					8	1		1
GCA_000292915	Burkholderia cepacia GG4			1											1								1											1	1	1	6	1	1		1			1		1		3
GCA_000178415	Burkholderia sp. Ch1‐1			1											1					1	1		1														5	3			1				2			14
GCA_000739375	Comamonas testosteroni TK102																	1	1																		2		1	1					2			4
GCA_000611125	Cupriavidus sp. SK-4																	1	1																		2	3	1	2				1		1		5
GCF_000384415	Cycloclasticus pugetii PS-1																	1	1	2	2																6	2			3							19
GCF_000179315	Delta proteobacterium NaphS2													1								1															2	3					1
GCA_000021905	Desulfatibacillum aliphaticivorans AK-01						2																														2						9
GCA_000307105	Desulfobacula toluolica Tol2							1																													1	7					4
GCA_000018405	Desulfococcus oleovorans Hxd3		1																																		1	1					2
GCA_009689005	Desulfosarcina ovata oXyS1							1														1															2	2					4
GCA_000472805	Desulfosarcina sp. BuS5						1																														1	1					1
GCA_009740915	Dietzia sp. DQ12-45-1b			2																																	2		1	2					5
GCA_014145015	Dietzia sp. E1			1						2																											3		1	4					1			1
GCA_000025505	Ferroglobus placidus DSM 10642	1																																			1	3
GCA_000015745	Geobacillus thermodenitrificans NG80-2 plasmid														1																						1
GCA_000474195	Geobacillus thermoleovorans B23														1	1	1																				3
GCA_000012925	Geobacter metallireducens GS-15							1																													1	2					1
GCF_000024785	Gordonia bronchialis			1																							1	1									3		2	2					6			1
GCF_000284615	Marinobacter hydrocarbonoclasticus ATCC 49840			2						2																											4	1	1	2	1				1			1
GCA_002911505	Mycobacterium marinum M			2																			1														3		3	6					23			1
GCA_000015005	Mycobacterium smegmatis MC2 155			1											2												1										4		2	1					21			2
GCF_000016005	Mycobacterium sp. JLS			1						1																											2		2	13					34			15
GCF_000014165	Mycobacterium sp. MCS			1						1																											2		2	12					3			13
GCF_000195955	Mycobacterium tuberculosis H37Rv			1																																	1		3	3					9
GCA_000184435	Mycolicibacterium gilvum Spyr1			2																																	2		3	1					29			1
GCA_000389985	Nocardioides sp. CF8			2						3														1	1	1											8		1	5					3			1
GCA_000152745	Oceanicaulis sp. HTCC2633			1																																	1	1	1		1
GCF_002162375	Oleiphilus messinensis									1																											1	1	2	1	1				1
GCF_000013645	Paraburkholderia xenovorans LB400			1						1					1			1	1				1														6	7		1	1				5			15
GCA_000015505	Polaromonas naphthalenivorans CJ2																	1	1	1	1																4				1				1			4
GCA_000013865	Polaromonas sp. JS666 plasmid									1																											1			1	1				1			1
GCF_000719975	Prauserella rugosa			1																																	1		1	2					1			2
GCA_000006765	Pseudomonas aeruginosa PAO1														2								1														3	1	1		2				2			4
GCF_002355475	Pseudomonas furukawaii										1							1	1				1														4	1	1					1	3	1		9
GCF_900636545	Pseudomonas mendocina KR1																						1														1	1	1		1							3
GCF_002197815	Pseudomonas oleovorans																						1														1	1							1			4
GCF_000397205	Pseudomonas protegens			1											2								1														4	1										3
GCA_000016865	Pseudomonas putida F1														3			1	1				1														6	1			1							4
GCA_000412695	Pseudomonas resinovorans strain CA10 (NBRC 106553)										1				2								1														4	1	1					1	2	1		1
GCA_000233915	Pseudoxanthomonas spadix BD-a59																	2	1													1	1		1	1	7				2			1		1		8	1
GCA_000470885	Rhodococcus aetherivorans BCP1			2																							1										3		2	7					12			6
GCF_001552595	Rhodococcus erythropolis (Q15 and NRRL B-16531, no genome)			4						1																											5		2	5					5
GCA_000010105	Rhodococcus erythropolis PR4			4						2																											6		2	6					6
GCF_000225665	Rhodococcus erythropolis XP			5						1		1																									7		2	6					9
GCA_000014565	Rhodococcus jostii RHA1			1														1	1								1										4		2	6					14			13
GCA_000010805	Rhodococcus opacus B4			2														1	1																		4		3	11					18			9
GCA_000599545	Rhodococcus opacus PD630			1																							1										2		1	5					11			5	1
GCF_001894945	Rhodococcus ruber strain SP2B			2																							1										3		3	5					7			4
GCF_001314325	Sphingopyxis macrogoltabida									1																											1		2	5	1				8			4
GCF_000355675	Thalassolituus oleivorans MIL-1			1																																	1	1	2		3
GCA_003030465	Thauera aromatica K172							1																													1	3		1			1
GCA_001591165	Thauera butanivorans ATCC 43655																												1	1	1						3	1				1		3	2	2	1	1
GCA_001310835	Thauera sp. Strain DNT-1																	1	1																		2	2					2	1		1	1	2
Database	Total
CANT-HYD	190
eggNOG	1616
Pfam	1330
Kegg Orthology (KO)	1523
[truncated: 66 more columns]

## Sheet: Count of HMM Hits - Metagenome
SRA Accession	Metagenome Category	Metagenome Name	CANT-HYD															eggNOG																						Pfam
			TmoE	TmoA_BmoA	NdoB	MAH_Alpha	MAH_Beta	NdoC	AlkB	AlmA_GroupI	non_NdoB_typ	CYP153	AssA	BssA	NmsA	DmpO	TOTAL	1MU62	1MU71	1MV8Q	1MW29	1MWBF	1MWWK	1MY5H	1MZFV	1N22H	1N6MJ	1NC0X	1NSXR	1PZMY	1QZ9F	1RDWV	1TPTF	1TQZ0	1TW8W	2GIWV	2GJEA	2H7DI	TOTAL	Abhydrolase_1	Bac_luciferase	FMO-like	Molybdopterin	p450	PFL-like	Phenol_Hydrox	Pyr_redox_2	Pyr_redox_3	Ring_hydroxyl_A
SRX1562986	Hydrocarbon enrichment - Aerobic	Hexadecane enrichment							2	2		3				1	8	3	7	4	3		1		1		1								1	1	10	1	33		1	2	4	5		2	12
SRX1585241	Hydrocarbon enrichment - Aerobic	Napthalene enrichment	1	1	2			1	3	2	2	1					13	6	5	1	7		1	1			12	1	2		1	1	1		2	1	4	1	47		2	1	11	3	1	2	43
SRX1586894	Hydrocarbon enrichment - Aerobic	Phenanthrene enrichment	1	1	9	3	3	5									22	5			7		2		2	2	25	1			1	10					3		58				7	3		6	28	1	2
SRR636559	Hydrocarbon enrichment - Anaerobic	Short chain alkane enrichment											4	1	1		6	81				44		1					10	6			81					1	224		17		116		96		189	2
SRR634686	Hydrocarbon enrichment - Anaerobic	Toluene enrichment												1			1	11				4							3				9	1					28		4		12		6		9
SRR634687	Hydrocarbon enrichment - Anaerobic	Naphtha enrichment															0	8				6							2				4						20		2		5		4		5
SRX2059056	Host-associated	Koumiss															0																2	2					4	2				2	2		34	1
SRR8666026	Host-associated	Childgut															0	5				3											29					1	38						31		28
SRX2059056	Host-associated	Coral															0	4			1			1					1				3					1	11			11	3	73	3		5	2
[truncated: 22 more columns]

## Sheet: CANT-HYD Vs OtherHMM annotation
Type	Metagenome/Organism	Query	HMM	Domain_E.value	Domain_Score	CANT-HYD predicted respiration	CANT-HYD predicted substrate category	egg_query_name	egg_d_evalue	egg_d_score	Phylum_Eggnog_HMM_description	pfam_query_name	pfam_query_accession	pfam_d_evalue	pfam_d_score	ko_query_name	ko_d_evalue	ko_d_score	ko_description
Metagenome	CH_metagenome_HCenrichmentscadc_AC_SRR636559.faa	Draft_106675544	Group14_con1_AC_AssA	0	1564.1	alkane	anaerobic	1MWBF	1.8e-202	681.2	Formate acetyltransferase	PFL-like	PF02901.17	4.1e-133	451.7	K07540	1.2e-64	224.6	bss
Metagenome	CH_metagenome_HCenrichmentscadc_AC_SRR636559.faa	Draft_107657912	Group14_con1_AC_AssA	0	1495.9	alkane	anaerobic	1MWBF	3.3e-191	644	Formate acetyltransferase	PFL-like	PF02901.17	4.7e-124	421.8	K07540	8.5e-64	221.8	bss
Metagenome	CH_metagenome_HCenrichmentscadc_AC_SRR636559.faa	Draft_1007773768	Group14_con1_AC_AssA	0	1287.6	alkane	anaerobic	1MWBF	2.3e-165	558.5	Formate acetyltransferase	PFL-like	PF02901.17	3.2e-94	323.2	K07540	1.6e-70	243.9	bss
Metagenome	CH_metagenome_HCenrichmentscadc_AC_SRR636559.faa	Draft_100219101	Group14_con1_AC_AssA	0	1244.8	alkane	anaerobic	1MWBF	1.9e-143	486	Formate acetyltransferase	PFL-like	PF02901.17	1.3e-125	426.9	K07540	2.5e-16	65.9	bss
Metagenome	CH_metagenome_HCenrichmentscadc_AC_SRR636559.faa	Draft_100542443	Group14_con1_AC_BssA	0	1728.4	aromatic	anaerobic	1MWBF	7.4e-205	689.1	Formate acetyltransferase	PFL-like	PF02901.17	1.5e-173	585.3	K07540	5.7e-166	557.5	bss
Metagenome	CH_metagenome_HCenrichmentscadc_AC_SRR636559.faa	Draft_101716331	Group14_con1_AC_NmsA	0	1579.2	aromatic	anaerobic	1MWBF	1.3e-173	585.7	Formate acetyltransferase	PFL-like	PF02901.17	5.7e-131	444.6	K07540	9.2e-80	274.3	bss
Metagenome	CH_metagenome_HCenrichmenttoldc_AC_SRR634686.faa	k141_14218_4	Group14_con1_AC_BssA	0	1729.4	aromatic	anaerobic	1MWBF	2.5e-210	703.5	Formate acetyltransferase	PFL-like	PF02901.17	4.5e-176	589.9	K07540	6.1e-159	530.7	bss
Metagenome	CH_metagenome_hexadecane_enriched_DWH_VK_3300005812.faa	Ga0078768_106092	Group23_con1_VK_AlkB	6e-212	703.9	alkane	aerobic	2GIWV	4.9e-173	574.8	Alkane 1-monooxygenase	FA_desaturase	PF00487.26	3.4e-32	111.5	K00496	1.7e-212	706.6	alkB1_2, alkM
Metagenome	CH_metagenome_hexadecane_enriched_DWH_VK_3300005812.faa	Ga0078768_1004334	Group23_con1_VK_AlkB	2.9e-181	602.7	alkane	aerobic	1MW29	6.1e-165	547.9	Alkane 1-monooxygenase	FA_desaturase	PF00487.26	2.6e-26	92.3	K00496	1.4e-169	564.9	alkB1_2, alkM
Metagenome	CH_metagenome_hexadecane_enriched_DWH_VK_3300005812.faa	Ga0078768_1004325	Group43_con1_MB_CYP153	1.1e-200	666	alkane	aerobic	1MV8Q	9.8e-170	564	cytochrome P450	p450	PF00067.24	1.6e-19	69.3	NA	NA	NA	NA
Metagenome	CH_metagenome_hexadecane_enriched_DWH_VK_3300005812.faa	Ga0078768_112621	Group43_con1_MB_CYP153	6.6e-173	574.5	alkane	aerobic	1MV8Q	2.4e-146	486.9	cytochrome P450	p450	PF00067.24	4.2e-17	61.3	NA	NA	NA	NA
Metagenome	CH_metagenome_hexadecane_enriched_DWH_VK_3300005812.faa	Ga0078768_112493	Group43_con1_MB_CYP153	4e-172	571.9	alkane	aerobic	1MV8Q	1.6e-145	484.2	cytochrome P450	p450	PF00067.24	2.8e-17	61.9	NA	NA	NA	NA
Metagenome	CH_metagenome_hexadecane_enriched_DWH_VK_3300005812.faa	Ga0078768_102815	Group7_con1_JZ_almA_GroupI	0	1012.9	alkane	aerobic	1MU71	2.5e-220	731.7	Flavoprotein involved in K transport	FMO-like	PF00743.21	1.4e-18	66	K10215	1.4e-224	746	ethA
Metagenome	CH_metagenome_hexadecane_enriched_DWH_VK_3300005812.faa	Ga0078768_105784	Group7_con1_JZ_almA_GroupI	1.7e-290	962.9	alkane	aerobic	1MU71	9.1e-232	769.4	Flavoprotein involved in K transport	FMO-like	PF00743.21	8.5e-18	63.3	K10215	5.3e-238	790.2	ethA
Metagenome	CH_metagenome_hexadecane_enriched_DWH_VK_3300005812.faa	Ga0078768_1000365	Group9_con2_DG_DmpO	5.6e-42	141.7	aromatic	aerobic	1N22H	1.4e-50	169.6	phenol hydroxylase	Phenol_monoox	PF04663.14	1.4e-26	91.7	K16245	2.2e-51	172.2	dmpO, poxE, tomA4
Metagenome	CH_metagenome_napthalene_enriched_DWH_VK_3300005725.faa	Ga0076916_119761	Group13_con1_AC_TmoA_BmoA	1.1e-295	981.6	aromatic	aerobic	1QZ9F	3.6e-225	749.1	Methane/Phenol/Toluene Hydroxylase	Phenol_Hydrox	PF02332.20	3.9e-69	233.4	K15760	3.9e-252	837.9	tmoA, tbuA1, touA
Metagenome	CH_metagenome_napthalene_enriched_DWH_VK_3300005725.faa	Ga0076916_119765	Group13_con1_AC_TmoE	4e-179	595.4	aromatic	aerobic	1NC0X	5.2e-157	522.8	Methane/Phenol/Toluene Hydroxylase	Phenol_Hydrox	PF02332.20	2.8e-57	194.6	K15764	4.1e-135	450.6	tmoE, tbuA2, touE
Metagenome	CH_metagenome_napthalene_enriched_DWH_VK_3300005725.faa	Ga0076916_130463	Group15_con1_PAH_NdoC	3.4e-63	213.1	aromatic	aerobic	1RDWV	1e-53	182.3	dioxygenase	Ring_hydroxyl_B	PF00866.20	3.9e-40	137.8	K05709	4.5e-39	134.6	hcaF, hcaA2
Metagenome	CH_metagenome_napthalene_enriched_DWH_VK_3300005725.faa	Ga0076916_113612	Group23_con1_VK_AlkB	4.7e-198	659.4	alkane	aerobic	2GIWV	1.7e-182	607.2	Alkane 1-monooxygenase	FA_desaturase	PF00487.26	7.9e-30	105.1	K00496	3.5e-194	647.5	alkB1_2, alkM
Metagenome	CH_metagenome_napthalene_enriched_DWH_VK_3300005725.faa	Ga0076916_108064	Group23_con1_VK_AlkB	4.5e-179	596.9	alkane	aerobic	1MW29	1.3e-163	544.9	Alkane 1-monooxygenase	FA_desaturase	PF00487.26	8.3e-26	91.9	K00496	1.2e-168	563.2	alkB1_2, alkM
Metagenome	CH_metagenome_napthalene_enriched_DWH_VK_3300005725.faa	Ga0076916_1003923	Group23_con1_VK_AlkB	2e-175	584.8	alkane	aerobic	1MW29	3.1e-155	517.3	Alkane 1-monooxygenase	FA_desaturase	PF00487.26	1.3e-26	94.6	K00496	3.8e-165	551.6	alkB1_2, alkM
Metagenome	CH_metagenome_napthalene_enriched_DWH_VK_3300005725.faa	Ga0076916_103094	Group43_con1_MB_CYP153	1.7e-202	673.3	alkane	aerobic	1MV8Q	3.6e-173	576.6	cytochrome P450	p450	PF00067.24	6.7e-18	65.3	NA	NA	NA	NA
Metagenome	CH_metagenome_napthalene_enriched_DWH_VK_3300005725.faa	Ga0076916_130464	Group5_con1_SB_NdoB	2.8e-166	554.3	aromatic	aerobic	1N6MJ	5.1e-91	306.6	phenylpropionate dioxygenase and related ring-hydroxylating dioxygenases large terminal subunit	Ring_hydroxyl_A	PF00848.21	1.3e-28	101	K14748	3.1e-123	412.2	etbAa
Metagenome	CH_metagenome_napthalene_enriched_DWH_VK_3300005725.faa	Ga0076916_1053110	Group5_con1_SB_NdoB	1.5e-132	443.2	aromatic	aerobic	1N6MJ	7.2e-120	401.7	phenylpropionate dioxygenase and related ring-hydroxylating dioxygenases large terminal subunit	Ring_hydroxyl_A	PF00848.21	1.7e-22	81	K14748	4.8e-164	546.7	etbAa
Metagenome	CH_metagenome_napthalene_enriched_DWH_VK_3300005725.faa	Ga0076916_110382	Group5_con1_SB_non_NdoB_type_Naphthalene_Dioxygenase_Alpha	4.2e-135	451.4	aromatic	aerobic	1N6MJ	2.9e-64	218.5	phenylpropionate dioxygenase and related ring-hydroxylating dioxygenases large terminal subunit	Ring_hydroxyl_A	PF00848.21	7.1e-32	111.7	K05708	1.9e-38	133.2	hcaE, hcaA1
Metagenome	CH_metagenome_napthalene_enriched_DWH_VK_3300005725.faa	Ga0076916_102994	Group5_con1_SB_non_NdoB_type_Naphthalene_Dioxygenase_Alpha	6.6e-129	431	aromatic	aerobic	1N6MJ	2.1e-63	215.6	phenylpropionate dioxygenase and related ring-hydroxylating dioxygenases large terminal subunit	Ring_hydroxyl_A	PF00848.21	4.5e-38	131.9	K05708	7.2e-39	134.5	hcaE, hcaA1
Metagenome	CH_metagenome_napthalene_enriched_DWH_VK_3300005725.faa	Ga0076916_1006922	Group7_con1_JZ_almA_GroupI	0	1012.8	alkane	aerobic	1MU71	2e-217	723.5	Flavoprotein involved in K transport	FMO-like	PF00743.21	9.2e-15	54.6	K10215	1.6e-222	740.5	ethA
Metagenome	CH_metagenome_napthalene_enriched_DWH_VK_3300005725.faa	Ga0076916_1003944	Group7_con1_JZ_almA_GroupI	5.6e-280	929.6	alkane	aerobic	1MU71	6.2e-227	754.8	Flavoprotein involved in K transport	FMO-like	PF00743.21	1.7e-16	60.4	K10215	1.2e-231	770.7	ethA
Metagenome	CH_metagenome_phenanthrene_enriched_DWH_VK_3300005724.faa	Ga0076915_1003920	Group13_con1_AC_TmoA_BmoA	1.2e-297	988.2	aromatic	aerobic	1QZ9F	9.6e-219	728.1	Methane/Phenol/Toluene Hydroxylase	Phenol_Hydrox	PF02332.20	9.4e-69	232.3	K15760	2.8e-254	845.1	tmoA, tbuA1, touA
Metagenome	CH_metagenome_phenanthrene_enriched_DWH_VK_3300005724.faa	Ga0076915_1003916	Group13_con1_AC_TmoE	9.2e-180	597.7	aromatic	aerobic	1NC0X	3.1e-154	513.9	Methane/Phenol/Toluene Hydroxylase	Phenol_Hydrox	PF02332.20	4.3e-57	194.1	K15764	4.3e-134	447.5	tmoE, tbuA2, touE
Metagenome	CH_metagenome_phenanthrene_enriched_DWH_VK_3300005724.faa	Ga0076915_101128	Group15_con1_MAH_tcbAb_todC2_bphAb	1.6e-89	299.2	aromatic	aerobic	1RDWV	7.2e-70	235.1	dioxygenase	Ring_hydroxyl_B	PF00866.20	3.7e-56	190	K15750	8.2e-81	270.9	bphAb, bphA2, bphE
Metagenome	CH_metagenome_phenanthrene_enriched_DWH_VK_3300005724.faa	Ga0076915_101125	Group15_con1_MAH_tcbAb_todC2_bphAb	9.7e-89	296.6	aromatic	aerobic	1RDWV	1.8e-69	233.8	dioxygenase	Ring_hydroxyl_B	PF00866.20	2.1e-55	187.5	K15750	1e-79	267.2	bphAb, bphA2, bphE
Metagenome	CH_metagenome_phenanthrene_enriched_DWH_VK_3300005724.faa	Ga0076915_107671	Group15_con1_MAH_tcbAb_todC2_bphAb	2.5e-68	230.1	aromatic	aerobic	1RDWV	1.3e-67	227.7	dioxygenase	Ring_hydroxyl_B	PF00866.20	1.8e-48	165.1	K15750	2.7e-68	230	bphAb, bphA2, bphE
Metagenome	CH_metagenome_phenanthrene_enriched_DWH_VK_3300005724.faa	Ga0076915_112804	Group15_con1_PAH_NdoC	4.3e-67	226	aromatic	aerobic	1RDWV	3e-58	197.2	dioxygenase	Ring_hydroxyl_B	PF00866.20	6.9e-42	143.7	K15750	5.4e-42	144.3	bphAb, bphA2, bphE
Metagenome	CH_metagenome_phenanthrene_enriched_DWH_VK_3300005724.faa	Ga0076915_146943	Group15_con1_PAH_NdoC	3.9e-63	213.1	aromatic	aerobic	1RDWV	1.2e-53	182.3	dioxygenase	Ring_hydroxyl_B	PF00866.20	4.4e-40	137.8	K05709	5e-39	134.6	hcaF, hcaA2
Metagenome	CH_metagenome_phenanthrene_enriched_DWH_VK_3300005724.faa	Ga0076915_101995	Group15_con1_PAH_NdoC	1.4e-62	211.3	aromatic	aerobic	1RDWV	2.2e-53	181.4	dioxygenase	Ring_hydroxyl_B	PF00866.20	1.8e-40	139.1	K05709	9.8e-40	136.9	hcaF, hcaA2
Metagenome	CH_metagenome_phenanthrene_enriched_DWH_VK_3300005724.faa	Ga0076915_102805	Group15_con1_PAH_NdoC	1.7e-58	198	aromatic	aerobic	1RDWV	1.1e-44	153	dioxygenase	Ring_hydroxyl_B	PF00866.20	1.6e-31	110	K15750	5.2e-30	105.2	bphAb, bphA2, bphE
Metagenome	CH_metagenome_phenanthrene_enriched_DWH_VK_3300005724.faa	Ga0076915_121452	Group15_con1_PAH_NdoC	3e-53	180.9	aromatic	aerobic	1RDWV	5.2e-65	219.3	dioxygenase	Ring_hydroxyl_B	PF00866.20	1.7e-41	142.4	K15750	1.8e-49	168.6	bphAb, bphA2, bphE
Metagenome	CH_metagenome_phenanthrene_enriched_DWH_VK_3300005724.faa	Ga0076915_101124	Group5_con1_SB_MonoAromatic_bphA_tcbA_ipbA_bnzA	1e-252	839.3	aromatic	aerobic	1N6MJ	1.4e-130	437.2	phenylpropionate dioxygenase and related ring-hydroxylating dioxygenases large terminal subunit	Ring_hydroxyl_A	PF00848.21	3.4e-53	181.5	K08689	2.8e-231	768.9	bphAa, bphA1, bphA
Metagenome	CH_metagenome_phenanthrene_enriched_DWH_VK_3300005724.faa	Ga0076915_101127	Group5_con1_SB_MonoAromatic_bphA_tcbA_ipbA_bnzA	2.5e-248	824.8	aromatic	aerobic	1N6MJ	9.4e-130	434.5	phenylpropionate dioxygenase and related ring-hydroxylating dioxygenases large terminal subunit	Ring_hydroxyl_A	PF00848.21	2.6e-51	175.3	K08689	8.7e-227	754	bphAa, bphA1, bphA
Metagenome	CH_metagenome_phenanthrene_enriched_DWH_VK_3300005724.faa	Ga0076915_107672	Group5_con1_SB_MonoAromatic_bphA_tcbA_ipbA_bnzA	3.4e-203	676.1	aromatic	aerobic	1N6MJ	9.8e-142	473.9	phenylpropionate dioxygenase and related ring-hydroxylating dioxygenases large terminal subunit	Ring_hydroxyl_A	PF00848.21	1.7e-39	136.7	K08689	4.8e-201	669.2	bphAa, bphA1, bphA
Metagenome	CH_metagenome_phenanthrene_enriched_DWH_VK_3300005724.faa	Ga0076915_112805	Group5_con1_SB_NdoB	2.4e-224	745.8	aromatic	aerobic	1N6MJ	1.7e-131	440.2	phenylpropionate dioxygenase and related ring-hydroxylating dioxygenases large terminal subunit	Ring_hydroxyl_A	PF00848.21	3.6e-34	119.4	K14748	4.4e-158	527.3	etbAa
Metagenome	CH_metagenome_phenanthrene_enriched_DWH_VK_3300005724.faa	Ga0076915_101994	Group5_con1_SB_NdoB	3.6e-211	702.4	aromatic	aerobic	1N6MJ	1.6e-127	427.1	phenylpropionate dioxygenase and related ring-hydroxylating dioxygenases large terminal subunit	Ring_hydroxyl_A	PF00848.21	4.7e-28	99.3	K14748	1.1e-164	549	etbAa
Metagenome	CH_metagenome_phenanthrene_enriched_DWH_VK_3300005724.faa	Ga0076915_102804	Group5_con1_SB_NdoB	1e-158	529.6	aromatic	aerobic	1N6MJ	1.1e-126	424.4	phenylpropionate dioxygenase and related ring-hydroxylating dioxygenases large terminal subunit	Ring_hydroxyl_A	PF00848.21	1.3e-25	91.3	K14748	1.4e-177	591.5	etbAa
Metagenome	CH_metagenome_phenanthrene_enriched_DWH_VK_3300005724.faa	Ga0076915_146944	Group5_con1_SB_NdoB	9.6e-147	490.1	aromatic	aerobic	1N6MJ	1.8e-70	239.1	phenylpropionate dioxygenase and related ring-hydroxylating dioxygenases large terminal subunit	Ring_hydroxyl_A	PF00848.21	1.1e-28	101.4	K14748	1.9e-102	343.9	etbAa
Metagenome	CH_metagenome_phenanthrene_enriched_DWH_VK_3300005724.faa	Ga0076915_1022011	Group5_con1_SB_NdoB	7.3e-145	483.9	aromatic	aerobic	1N6MJ	5.4e-128	428.7	phenylpropionate dioxygenase and related ring-hydroxylating dioxygenases large terminal subunit	Ring_hydroxyl_A	PF00848.21	4.3e-27	96.2	K14748	9.9e-223	740.3	etbAa
Metagenome	CH_metagenome_phenanthrene_enriched_DWH_VK_3300005724.faa	Ga0076915_121453	Group5_con1_SB_NdoB	4.7e-139	464.7	aromatic	aerobic	1N6MJ	9.1e-122	408.1	phenylpropionate dioxygenase and related ring-hydroxylating dioxygenases large terminal subunit	Ring_hydroxyl_A	PF00848.21	3.3e-27	96.6	K14748	7.3e-212	704.5	etbAa
Metagenome	CH_metagenome_phenanthrene_enriched_DWH_VK_3300005724.faa	Ga0076915_101357	Group5_con1_SB_NdoB	2.1e-138	462.6	aromatic	aerobic	1N6MJ	4.9e-126	422.2	phenylpropionate dioxygenase and related ring-hydroxylating dioxygenases large terminal subunit	Ring_hydroxyl_A	PF00848.21	1.1e-25	91.6	K14748	5.2e-203	675.3	etbAa
Metagenome	CH_metagenome_phenanthrene_enriched_DWH_VK_3300005724.faa	Ga0076915_1009716	Group5_con1_SB_NdoB	1.8e-135	452.9	aromatic	aerobic	1N6MJ	5.9e-120	402.2	phenylpropionate dioxygenase and related ring-hydroxylating dioxygenases large terminal subunit	Rieske	PF00355.28	5.1e-20	71.9	K14748	3.6e-178	593.4	etbAa
Metagenome	CH_metagenome_phenanthrene_enriched_DWH_VK_3300005724.faa	Ga0076915_102097	Group5_con1_SB_NdoB	1.6e-132	443.2	aromatic	aerobic	1N6MJ	8.1e-120	401.7	phenylpropionate dioxygenase and related ring-hydroxylating dioxygenases large terminal subunit	Ring_hydroxyl_A	PF00848.21	2e-22	81	K14748	5.4e-164	546.7	etbAa
Isolated Organism	Burkholderia sp. Ch1‐1	EIF28481.1	Group15_con1_PAH_NdoC	4.8e-61	209.8	aromatic	aerobic	1RDWV	7.9e-40	140.7	dioxygenase	Ring_hydroxyl_B	PF00866.20	2.1e-29	106.7	K15750	1.7e-26	97.3	bphAb, bphA2, bphE
Isolated Organism	Burkholderia sp. Ch1‐1	EIF34254.1	Group23_con1_VK_AlkB	7.4e-193	646	alkane	aerobic	2GIWV	1.1e-177	595.1	fatty acid desaturase;Alkane 1-monooxygenase	FA_desaturase	PF00487.26	2.1e-27	100.8	K00496	7.3e-189	633.7	alkB1_2, alkM
Isolated Organism	Burkholderia sp. Ch1‐1	EIF28482.1	Group5_con1_SB_NdoB	1.1e-220	737.4	aromatic	aerobic	1N6MJ	2e-118	400.6	phenylpropionate dioxygenase and related ring-hydroxylating dioxygenases large terminal subunit	Ring_hydroxyl_A	PF00848.21	7.9e-28	102.1	K14579	2.2e-156	525.1	nahAc, ndoB, nbzAc, dntAc
Isolated Organism	Burkholderia sp. Ch1‐1	EIF33890.1	Group5_con1_SB_non_NdoB_type_Naphthalene_Dioxygenase_Alpha	1.1e-135	457.1	aromatic	aerobic	1N6MJ	3.3e-64	222	phenylpropionate dioxygenase and related ring-hydroxylating dioxygenases large terminal subunit	Ring_hydroxyl_A	PF00848.21	1.2e-43	153.8	K05708	9.6e-41	144.4	hcaE, hcaA1
Isolated Organism	Burkholderia sp. Ch1‐1	EIF33923.1	Group8_con1_JZ_LadA_alpha	1.1e-181	608.7	alkane	aerobic	1TQZ0	1.6e-152	512.5	monooxygenase	Bac_luciferase	PF00296.22	1.5e-54	189.8	K20938	5e-228	763.6	ladA
Isolated Organism	Delta proteobacterium NaphS2	EFK06843.1	Group14_con1_AC_NmsA	0	1636.6	aromatic	anaerobic	1MWBF	1.3e-182	613.5	Formate acetyltransferase	PFL-like	PF02901.17	5.6e-139	469	K07540	1.4e-79	271.7	pflD;bss
Isolated Organism	Delta proteobacterium NaphS2	EFK07621.1	Group4_con2_AP_K27540	1.1e-297	991.5	aromatic	anaerobic	1PZMY	1.3e-159	536	Reversible decarboxylation of aromatic carboxylic acids	UbiD	PF01977.18	5.8e-119	401.9	K03182	1.2e-95	325.2	ubiD
Isolated Organism	Desulfobacula toluolica Tol2	WP_014955668.1	Group14_con1_AC_BssA	0	1721.4	aromatic	anaerobic	1MWBF	6.7e-205	687.2	Formate acetyltransferase	PFL-like	PF02901.17	2.1e-172	579.4	K07540	2.6e-169	566.5	pflD;bss
Isolated Organism	Desulfococcus oleovorans Hxd3	WP_012173623.1	Group2_con2_JZ_ahyA	0	1804.2	alkane	anaerobic	1NSXR	0	1156.1	prokaryotic molybdopterin-containing oxidoreductase family	Molybdopterin	PF00384.24	1.8e-46	163.3	K10700	4.5e-213	714.3	ebdA
Isolated Organism	Desulfosarcina sp. BuS5	AXAM01000003.1	Group14_con1_AC_AssA	0	1224.1	alkane	anaerobic	1MWBF	2.7e-180	605.8	Formate acetyltransferase	PFL-like	PF02901.17	4.9e-102	347	K07540	2.7e-70	241.2	bss
Isolated Organism	Marinobacter hydrocarbonoclasticus ATCC 49840	WP_041654888.1	Group23_con1_VK_AlkB	4.9e-189	633.4	alkane	aerobic	1QU7Y	9.7e-188	628.2	fatty acid desaturase;Alkane 1-monooxygenase	FA_desaturase	PF00487.26	2.4e-27	100.7	K00496	3.8e-181	608.2	alkB1_2, alkM
Isolated Organism	Marinobacter hydrocarbonoclasticus ATCC 49840	WP_197463861.1	Group23_con1_VK_AlkB	5.6e-180	603.6	alkane	aerobic	1MW29	1.3e-163	548.6	fatty acid desaturase;Alkane 1-monooxygenase	FA_desaturase	PF00487.26	7.3e-25	92.5	K00496	2.3e-168	566	alkB1_2, alkM
Isolated Organism	Marinobacter hydrocarbonoclasticus ATCC 49840	WP_041654913.1	Group43_con1_MB_CYP153	8.9e-200	668.1	alkane	aerobic	1MV8Q	3.7e-169	567.1	cytochrome P450	p450	PF00067.24	8.1e-18	68.7	NA	NA	NA	NA
Isolated Organism	Marinobacter hydrocarbonoclasticus ATCC 49840	WP_041655251.1	Group43_con1_MB_CYP153	1.1e-199	667.8	alkane	aerobic	1MV8Q	2.3e-169	567.8	cytochrome P450	p450	PF00067.24	3.1e-18	70.1	NA	NA	NA	NA
Isolated Organism	Mycobacterium smegmatis MC2 155	ABK75704.1	Group13_con1_AC_PrmA	0	1286.6	alkane	aerobic	1QZ9F	1e-213	715.1	PFAM Methane phenol toluene hydroxylase,Methane/Phenol/Toluene Hydroxylase	Phenol_Hydrox	PF02332.20	5.4e-58	200.6	K18223	0	1058.7	prmA
Isolated Organism	Mycobacterium smegmatis MC2 155	ABK72504.1	Group23_con1_VK_AlkB	1.5e-212	711	alkane	aerobic	2GIWV	4.4e-209	698.5	fatty acid desaturase;Alkane 1-monooxygenase	FA_desaturase	PF00487.26	1.6e-31	114.3	K00496	5.9e-210	703.3	alkB1_2, alkM
Isolated Organism	Mycobacterium smegmatis MC2 155	ABK71963.1	Group8_con1_JZ_LadA_alpha	5.7e-183	612.9	alkane	aerobic	1TQZ0	2.4e-150	505.3	monooxygenase	Bac_luciferase	PF00296.22	6.6e-58	200.9	K20938	8.6e-250	835.6	ladA
Isolated Organism	Mycobacterium smegmatis MC2 155	ABK75988.1	Group8_con1_JZ_LadA_alpha	1.6e-178	598.2	alkane	aerobic	1TQZ0	1.4e-150	506.1	monooxygenase	Bac_luciferase	PF00296.22	3.2e-52	182.2	K20938	8e-225	753	ladA
Isolated Organism	Thauera sp. Strain DNT-1	BAZL01000003.1	Group15_con1_MAH_tcbAb_todC2_bphAb	4.9e-75	255.5	aromatic	aerobic	1RDWV	5.4e-58	199.9	dioxygenase	Ring_hydroxyl_B	PF00866.20	2e-42	148.9	K15750	5.7e-69	235.7	bphAb, bphA2, bphE
Isolated Organism	Thauera sp. Strain DNT-1	BAZL01000003.1	Group5_con1_SB_MonoAromatic_bphA_tcbA_ipbA_bnzA	9.5e-254	846.2	aromatic	aerobic	1N6MJ	5.9e-128	432.1	phenylpropionate dioxygenase and related ring-hydroxylating dioxygenases large terminal subunit	Ring_hydroxyl_A	PF00848.21	2.6e-46	162.6	K08689	2e-244	815.7	bphAa, bphA1, bphA
